# Supplementary material for: 4-[2-(1-Acetyl-2-oxopropyl­idene)­hydrazino]-N-(pyrimidin-2-yl)benzene­sulfonamide
Source: Acta Crystallogr Sect E Struct Rep Online. 2009 May 23;65(Pt 6):o1397. doi: 10.1107/S1600536809018765 (PMC2969759; doi:10.1107/S1600536809018765)
Supplement: Supplementary file 1 [file e-65-o1397-sup1.cif]

##############################################################################
###                                                                        ###
###        Electronic paper (Acta Crystallographica Section E)             ###
###                                                                        ###
##############################################################################
#                                                                            #
# This CIF contains the data in a paper accepted for publication in Acta     #
# Crystallographica Section E. It conforms to the requirements of Notes      #
# for Authors for Section E, and has been peer reviewed under the auspices   #
# of the IUCr Commission on Journals.                                        #
#                                                                            #
# Full details of the Crystallographic Information File format               #
# are given in the paper "The Crystallographic Information File (CIF):       #
# a New Standard Archive File for Crystallography" by S. R. Hall, F. H.      #
# Allen and I. D. Brown [Acta Cryst. (1991), A47, 655-685].                  #
#                                                                            #
# The current version of the core CIF dictionary is obtainable from          #
# ftp://ftp.iucr.org/pub/cif_core.dic. The current version number is 2.4.    #
#                                                                            #
# Software is freely available for graphical display of the structure(s) in  #
# this CIF.  For information consult the CIF home page http://www.iucr.org/  #
# cif/home.html                                                              #
#                                                                            #
# This file may be used for bona fide research purposes within the           #
# scientific community so long as proper attribution is given to the journal # 
# article from which it was obtained.                                        #
#                                                                            #
##############################################################################
                                             
data_I
_audit_creation_method     SHELXL97
_chemical_name_systematic
;
4-[2-(1-Acetyl-2-oxopropylidene)hydrazino]-<i>N</i>-(pyrimidin-2-
yl)benzenesulfonamide
;
_chemical_name_common     ?
_chemical_formula_moiety     'C15 H15 N5 O4 S'
_chemical_formula_sum     'C15 H15 N5 O4 S'
_chemical_formula_iupac     'C15 H15 N5 O4 S'
_chemical_formula_weight     361.38
_chemical_melting_point     508
_symmetry_cell_setting     monoclinic
_symmetry_space_group_name_H-M     'P 21/n'
_symmetry_space_group_name_hall     '-P 2yn'
loop_
    _symmetry_equiv_pos_as_xyz
    'x, y, z'
    '-x+1/2, y+1/2, -z+1/2'
    '-x, -y, -z'
    'x-1/2, -y-1/2, z-1/2'
_cell_length_a     11.354(3)
_cell_length_b     5.7875(13)
_cell_length_c     25.974(6)
_cell_angle_alpha     90
_cell_angle_beta     101.877(4)
_cell_angle_gamma     90
_cell_volume     1670.3(7)
_cell_formula_units_Z     4
_cell_measurement_reflns_used     489
_cell_measurement_theta_min     2.5
_cell_measurement_theta_max     27.5
_cell_measurement_temperature     293(2)
_exptl_crystal_description     block
_exptl_crystal_colour     colourless
_exptl_crystal_size_max     0.24
_exptl_crystal_size_mid     0.22
_exptl_crystal_size_min     0.20
_exptl_crystal_density_diffrn     1.437
_exptl_crystal_density_meas     ?
_exptl_crystal_density_method     'not measured'
_exptl_crystal_F_000     752
_exptl_absorpt_coefficient_mu     0.226
_exptl_absorpt_correction_type     empirical
_exptl_absorpt_process_details     '(SADABS; Bruker, 2005)'
_exptl_absorpt_correction_T_min     0.947
_exptl_absorpt_correction_T_max     0.957
_exptl_special_details
;
;
_diffrn_ambient_temperature     293(2)
_diffrn_radiation_type     MoK\a
_diffrn_radiation_wavelength     0.71073
_diffrn_radiation_source     'fine-focus sealed tube'
_diffrn_radiation_monochromator     graphite
_diffrn_measurement_device_type     'Bruker SMART APEX'
_diffrn_measurement_method     \w
_diffrn_detector_area_resol_mean     0.3
_diffrn_reflns_number     17935
_diffrn_reflns_av_R_equivalents     0.027
_diffrn_reflns_av_sigmaI/netI     0.022
_diffrn_reflns_theta_min     1.6
_diffrn_reflns_theta_max     28.2
_diffrn_reflns_theta_full     28.2
_diffrn_measured_fraction_theta_max     0.973
_diffrn_measured_fraction_theta_full     0.973
_diffrn_reflns_limit_h_min     -14
_diffrn_reflns_limit_h_max     14
_diffrn_reflns_limit_k_min     -7
_diffrn_reflns_limit_k_max     7
_diffrn_reflns_limit_l_min     -33
_diffrn_reflns_limit_l_max     34
_diffrn_standards_number     ?
_diffrn_standards_interval_count     ?
_diffrn_standards_interval_time     ?
_diffrn_standards_decay_%     ?
_refine_special_details
;
Refinement of <i>F</i>^2^ against ALL reflections. The weighted <i>R</i>-factor
<i>wR</i> and
goodness of fit <i>S</i> are based on <i>F</i>^2^, conventional
<i>R</i>-factors <i>R</i> are based
on <i>F</i>, with <i>F</i> set to zero for negative <i>F</i>^2^. The threshold
expression of
<i>F</i>^2^ > \s(<i>F</i>^2^) is used only for calculating <i>R</i>-factors(gt)
<i>etc</i>. and is
not relevant to the choice of reflections for refinement. <i>R</i>-factors
based
on <i>F</i>^2^ are statistically about twice as large as those based on
<i>F</i>, and <i>R</i>-
factors based on ALL data will be even larger.
;
_reflns_number_total     3999
_reflns_number_gt     3164
_reflns_threshold_expression     I>2\s(I)
_refine_ls_structure_factor_coef     Fsqd
_refine_ls_matrix_type     fullcycle
_refine_ls_R_factor_all     0.061
_refine_ls_R_factor_gt     0.047
_refine_ls_wR_factor_gt     0.126
_refine_ls_wR_factor_ref     0.135
_refine_ls_goodness_of_fit_ref     1.07
_refine_ls_restrained_S_all     1.07
_refine_ls_number_reflns     3999
_refine_ls_number_parameters     228
_refine_ls_number_restraints     0
_refine_ls_hydrogen_treatment     constr
_refine_ls_weighting_scheme     calc
_refine_ls_weighting_details
       'calc w = 1/[\s^2^(Fo^2^)+(0.0735P)^2^+0.3686P] where P=(Fo^2^+2Fc^2^)/3'
_atom_sites_solution_hydrogens     geom
_atom_sites_solution_primary     direct
_atom_sites_solution_secondary     difmap
_refine_ls_shift/su_max     ?
_refine_ls_shift/su_max_lt     0.001
_refine_ls_shift/su_mean     0.000
_refine_diff_density_max     0.43
_refine_diff_density_min     -0.27
_refine_ls_extinction_method     none
_refine_ls_extinction_coef     ?
loop_
    _atom_type_symbol
    _atom_type_description
    _atom_type_scat_dispersion_real
    _atom_type_scat_dispersion_imag
    _atom_type_scat_source
    'C' 'C' 0.0033 0.0016
                         'International Tables Vol C Tables 4.2.6.8 and 6.1.1.4'
    'H' 'H' 0.0000 0.0000
                         'International Tables Vol C Tables 4.2.6.8 and 6.1.1.4'
    'N' 'N' 0.0061 0.0033
                         'International Tables Vol C Tables 4.2.6.8 and 6.1.1.4'
    'O' 'O' 0.0106 0.0060
                         'International Tables Vol C Tables 4.2.6.8 and 6.1.1.4'
    'S' 'S' 0.1246 0.1234
                         'International Tables Vol C Tables 4.2.6.8 and 6.1.1.4'
_computing_data_collection     'APEX2 (Bruker, 2008)'
_computing_cell_refinement     'SAINT (Bruker, 2008)'
_computing_data_reduction     'SAINT (Bruker, 2008)'
_computing_structure_solution     'SHELXS97 (Sheldrick, 2008)'
_computing_structure_refinement     'SHELXL97 (Sheldrick, 2008)'
_computing_molecular_graphics     'ORTEP-3 for Windows (Farrugia, 1997)'
_computing_publication_material     'WinGX (Farrugia, 1999)'
loop_
    _atom_site_type_symbol
    _atom_site_label
    _atom_site_fract_x
    _atom_site_fract_y
    _atom_site_fract_z
    _atom_site_U_iso_or_equiv
    _atom_site_adp_type
    _atom_site_calc_flag
    _atom_site_refinement_flags
    _atom_site_occupancy
    _atom_site_disorder_assembly
    _atom_site_disorder_group
    C C1 0.63840(13) 0.4007(3) 0.17280(6) 0.0382(3) Uani d . 1 . .
    C C2 0.65017(14) 0.2375(3) 0.21231(6) 0.0423(4) Uani d . 1 . .
    H H2 0.6861 0.0958 0.2085 0.051 Uiso calc R 1 . .
    C C3 0.60841(14) 0.2856(3) 0.25745(6) 0.0442(4) Uani d . 1 . .
    H H3 0.6172 0.1775 0.2845 0.053 Uiso calc R 1 . .
    C C4 0.55332(13) 0.4960(3) 0.26228(6) 0.0403(3) Uani d . 1 . .
    C C5 0.54124(15) 0.6595(3) 0.22244(7) 0.0441(4) Uani d . 1 . .
    H H5 0.5036 0.7998 0.2258 0.053 Uiso calc R 1 . .
    C C6 0.58527(14) 0.6128(3) 0.17784(6) 0.0435(4) Uani d . 1 . .
    H H6 0.5793 0.7229 0.1513 0.052 Uiso calc R 1 . .
    C C7 0.41088(16) 0.7698(3) 0.35557(7) 0.0508(4) Uani d . 1 . .
    C C8 0.32001(18) 0.9556(4) 0.35144(8) 0.0640(5) Uani d . 1 . .
    C C9 0.2914(2) 1.0962(4) 0.30216(10) 0.0776(6) Uani d . 1 . .
    H H9A 0.2278 1.0230 0.2775 0.116 Uiso calc R 1 . .
    H H9B 0.3617 1.1078 0.2871 0.116 Uiso calc R 1 . .
    H H9C 0.2663 1.2480 0.3102 0.116 Uiso calc R 1 . .
    C C10 0.46123(17) 0.6545(4) 0.40679(7) 0.0588(5) Uani d . 1 . .
    C C11 0.4767(3) 0.7965(5) 0.45552(9) 0.0890(8) Uani d . 1 . .
    H H11A 0.5122 0.7037 0.4853 0.134 Uiso calc R 1 . .
    H H11B 0.3996 0.8519 0.4599 0.134 Uiso calc R 1 . .
    H H11C 0.5282 0.9255 0.4528 0.134 Uiso calc R 1 . .
    C C12 0.48295(14) 0.2255(3) 0.05575(6) 0.0410(3) Uani d . 1 . .
    C C13 0.31325(16) 0.1234(3) -0.00211(7) 0.0558(5) Uani d . 1 . .
    H H13 0.2584 0.1438 -0.0337 0.067 Uiso calc R 1 . .
    C C14 0.29513(18) -0.0519(4) 0.03058(9) 0.0672(5) Uani d . 1 . .
    H H14 0.2297 -0.1513 0.0218 0.081 Uiso calc R 1 . .
    C C15 0.37720(18) -0.0752(4) 0.07679(9) 0.0645(5) Uani d . 1 . .
    H H15 0.3662 -0.1929 0.0997 0.077 Uiso calc R 1 . .
    N N1 0.58083(12) 0.3715(2) 0.06677(5) 0.0448(3) Uani d . 1 . .
    H H1 0.5816 0.4870 0.0460 0.054 Uiso calc R 1 . .
    N N2 0.51240(12) 0.5382(3) 0.30859(5) 0.0473(3) Uani d . 1 . .
    H H2A 0.5336 0.4483 0.3353 0.057 Uiso calc R 1 . .
    N N3 0.44158(12) 0.7152(3) 0.31136(5) 0.0474(3) Uani d . 1 . .
    N N4 0.40737(12) 0.2669(2) 0.00980(5) 0.0447(3) Uani d . 1 . .
    N N5 0.47232(14) 0.0633(3) 0.09050(6) 0.0543(4) Uani d . 1 . .
    O O1 0.77449(10) 0.5273(3) 0.10851(5) 0.0599(3) Uani d . 1 . .
    O O2 0.74016(12) 0.1133(2) 0.11958(5) 0.0593(3) Uani d . 1 . .
    O O3 0.49670(15) 0.4579(3) 0.40757(6) 0.0857(5) Uani d . 1 . .
    O O4 0.26722(17) 0.9867(4) 0.38702(7) 0.1059(6) Uani d . 1 . .
    S S1 0.69587(3) 0.34360(8) 0.116167(15) 0.04382(10) Uani d . 1 . .
loop_
    _atom_site_aniso_label
    _atom_site_aniso_U_11
    _atom_site_aniso_U_22
    _atom_site_aniso_U_33
    _atom_site_aniso_U_12
    _atom_site_aniso_U_13
    _atom_site_aniso_U_23
    C1 0.0377(7) 0.0417(8) 0.0330(7) 0.0005(6) 0.0023(6) -0.0020(6)
    C2 0.0458(8) 0.0380(8) 0.0418(8) 0.0078(6) 0.0060(7) -0.0003(6)
    C3 0.0475(8) 0.0447(8) 0.0393(8) 0.0065(7) 0.0064(7) 0.0082(6)
    C4 0.0375(7) 0.0457(8) 0.0361(7) -0.0001(6) 0.0037(6) -0.0044(6)
    C5 0.0471(8) 0.0370(8) 0.0473(9) 0.0071(7) 0.0076(7) -0.0012(7)
    C6 0.0494(8) 0.0409(8) 0.0381(8) 0.0041(7) 0.0043(7) 0.0051(6)
    C7 0.0483(8) 0.0587(10) 0.0456(9) 0.0016(8) 0.0098(7) -0.0085(8)
    C8 0.0610(11) 0.0676(12) 0.0638(12) 0.0124(10) 0.0139(9) -0.0124(10)
    C9 0.0716(13) 0.0735(14) 0.0858(16) 0.0217(11) 0.0114(12) 0.0035(12)
    C10 0.0551(10) 0.0769(13) 0.0471(10) 0.0054(9) 0.0167(8) -0.0013(9)
    C11 0.0990(17) 0.118(2) 0.0458(11) 0.0011(16) 0.0061(11) -0.0156(12)
    C12 0.0447(8) 0.0441(8) 0.0336(7) -0.0011(7) 0.0066(6) -0.0013(6)
    C13 0.0510(9) 0.0650(11) 0.0470(9) -0.0096(9) -0.0002(7) -0.0036(8)
    C14 0.0586(11) 0.0666(12) 0.0724(13) -0.0220(10) 0.0041(9) 0.0041(10)
    C15 0.0647(11) 0.0609(11) 0.0665(12) -0.0138(10) 0.0104(10) 0.0163(10)
    N1 0.0479(7) 0.0494(8) 0.0336(6) -0.0079(6) -0.0002(5) 0.0049(6)
    N2 0.0508(7) 0.0542(8) 0.0367(7) 0.0081(6) 0.0085(6) 0.0001(6)
    N3 0.0422(7) 0.0553(8) 0.0431(7) 0.0034(6) 0.0052(6) -0.0083(6)
    N4 0.0469(7) 0.0509(8) 0.0343(6) -0.0053(6) 0.0038(5) -0.0001(6)
    N5 0.0582(8) 0.0566(9) 0.0457(8) -0.0083(7) 0.0054(6) 0.0123(7)
    O1 0.0471(6) 0.0832(9) 0.0491(7) -0.0162(6) 0.0089(5) -0.0029(6)
    O2 0.0637(7) 0.0686(8) 0.0433(6) 0.0224(7) 0.0057(5) -0.0072(6)
    O3 0.1122(12) 0.0941(11) 0.0564(8) 0.0341(10) 0.0303(8) 0.0152(8)
    O4 0.1151(12) 0.1252(15) 0.0895(12) 0.0543(12) 0.0496(10) -0.0011(11)
    S1 0.04035(19) 0.0554(2) 0.03392(18) 0.00152(17) 0.00343(15) -0.00326(16)
_geom_special_details
;
All e.s.d.'s (except the e.s.d. in the dihedral angle between two l.s. planes)
are estimated using the full covariance matrix. The cell e.s.d.'s are taken
into account individually in the estimation of e.s.d.'s in distances, angles
and torsion angles; correlations between e.s.d.'s in cell parameters are only
used when they are defined by crystal symmetry. An approximate (isotropic)
treatment of cell e.s.d.'s is used for estimating e.s.d.'s involving l.s.
planes.
;
loop_
    _geom_bond_atom_site_label_1
    _geom_bond_atom_site_label_2
    _geom_bond_site_symmetry_2
    _geom_bond_distance
    _geom_bond_publ_flag
    C1 C2 . 1.380(2) ?
    C1 C6 . 1.386(2) ?
    C1 S1 . 1.7590(15) ?
    C2 C3 . 1.381(2) ?
    C2 H2 . 0.9300 ?
    C3 C4 . 1.386(2) ?
    C3 H3 . 0.9300 ?
    C4 C5 . 1.388(2) ?
    C4 N2 . 1.397(2) ?
    C5 C6 . 1.380(2) ?
    C5 H5 . 0.9300 ?
    C6 H6 . 0.9300 ?
    C7 N3 . 1.306(2) ?
    C7 C8 . 1.478(3) ?
    C7 C10 . 1.493(3) ?
    C8 O4 . 1.214(2) ?
    C8 C9 . 1.495(3) ?
    C9 H9A . 0.9600 ?
    C9 H9B . 0.9600 ?
    C9 H9C . 0.9600 ?
    C10 O3 . 1.206(2) ?
    C10 C11 . 1.489(3) ?
    C11 H11A . 0.9600 ?
    C11 H11B . 0.9600 ?
    C11 H11C . 0.9600 ?
    C12 N5 . 1.325(2) ?
    C12 N4 . 1.340(2) ?
    C12 N1 . 1.378(2) ?
    C13 N4 . 1.339(2) ?
    C13 C14 . 1.366(3) ?
    C13 H13 . 0.9300 ?
    C14 C15 . 1.366(3) ?
    C14 H14 . 0.9300 ?
    C15 N5 . 1.333(2) ?
    C15 H15 . 0.9300 ?
    N1 S1 . 1.6396(13) ?
    N1 H1 . 0.8600 ?
    N2 N3 . 1.3136(19) ?
    N2 H2A . 0.8600 ?
    O1 S1 . 1.4284(13) ?
    O2 S1 . 1.4210(13) ?
loop_
    _geom_angle_atom_site_label_1
    _geom_angle_atom_site_label_2
    _geom_angle_atom_site_label_3
    _geom_angle_site_symmetry_1
    _geom_angle_site_symmetry_3
    _geom_angle
    _geom_angle_publ_flag
    C2 C1 C6 . . 120.88(14) ?
    C2 C1 S1 . . 119.82(12) ?
    C6 C1 S1 . . 119.27(12) ?
    C1 C2 C3 . . 119.71(15) ?
    C1 C2 H2 . . 120.1 ?
    C3 C2 H2 . . 120.1 ?
    C2 C3 C4 . . 119.62(15) ?
    C2 C3 H3 . . 120.2 ?
    C4 C3 H3 . . 120.2 ?
    C3 C4 C5 . . 120.56(15) ?
    C3 C4 N2 . . 117.87(14) ?
    C5 C4 N2 . . 121.56(14) ?
    C6 C5 C4 . . 119.70(15) ?
    C6 C5 H5 . . 120.2 ?
    C4 C5 H5 . . 120.2 ?
    C5 C6 C1 . . 119.51(15) ?
    C5 C6 H6 . . 120.2 ?
    C1 C6 H6 . . 120.2 ?
    N3 C7 C8 . . 114.89(17) ?
    N3 C7 C10 . . 123.56(16) ?
    C8 C7 C10 . . 121.55(16) ?
    O4 C8 C7 . . 119.93(18) ?
    O4 C8 C9 . . 121.11(18) ?
    C7 C8 C9 . . 118.91(18) ?
    C8 C9 H9A . . 109.5 ?
    C8 C9 H9B . . 109.5 ?
    H9A C9 H9B . . 109.5 ?
    C8 C9 H9C . . 109.5 ?
    H9A C9 H9C . . 109.5 ?
    H9B C9 H9C . . 109.5 ?
    O3 C10 C11 . . 121.73(19) ?
    O3 C10 C7 . . 120.14(16) ?
    C11 C10 C7 . . 117.9(2) ?
    C10 C11 H11A . . 109.5 ?
    C10 C11 H11B . . 109.5 ?
    H11A C11 H11B . . 109.5 ?
    C10 C11 H11C . . 109.5 ?
    H11A C11 H11C . . 109.5 ?
    H11B C11 H11C . . 109.5 ?
    N5 C12 N4 . . 127.00(15) ?
    N5 C12 N1 . . 118.39(14) ?
    N4 C12 N1 . . 114.61(14) ?
    N4 C13 C14 . . 122.19(17) ?
    N4 C13 H13 . . 118.9 ?
    C14 C13 H13 . . 118.9 ?
    C13 C14 C15 . . 117.17(18) ?
    C13 C14 H14 . . 121.4 ?
    C15 C14 H14 . . 121.4 ?
    N5 C15 C14 . . 122.95(18) ?
    N5 C15 H15 . . 118.5 ?
    C14 C15 H15 . . 118.5 ?
    C12 N1 S1 . . 125.49(11) ?
    C12 N1 H1 . . 117.3 ?
    S1 N1 H1 . . 117.3 ?
    N3 N2 C4 . . 119.95(14) ?
    N3 N2 H2A . . 120.0 ?
    C4 N2 H2A . . 120.0 ?
    C7 N3 N2 . . 120.95(15) ?
    C13 N4 C12 . . 115.42(15) ?
    C12 N5 C15 . . 115.25(16) ?
    O2 S1 O1 . . 118.93(9) ?
    O2 S1 N1 . . 110.86(6) ?
    O1 S1 N1 . . 103.75(6) ?
    O2 S1 C1 . . 108.15(6) ?
    O1 S1 C1 . . 109.07(6) ?
    N1 S1 C1 . . 105.24(7) ?
loop_
    _geom_torsion_atom_site_label_1
    _geom_torsion_atom_site_label_2
    _geom_torsion_atom_site_label_3
    _geom_torsion_atom_site_label_4
    _geom_torsion_site_symmetry_1
    _geom_torsion_site_symmetry_2
    _geom_torsion_site_symmetry_3
    _geom_torsion_site_symmetry_4
    _geom_torsion
    _geom_torsion_publ_flag
    C6 C1 C2 C3 . . . . 0.1(2) ?
    S1 C1 C2 C3 . . . . 177.95(12) ?
    C1 C2 C3 C4 . . . . 1.0(2) ?
    C2 C3 C4 C5 . . . . -0.8(2) ?
    C2 C3 C4 N2 . . . . -179.93(14) ?
    C3 C4 C5 C6 . . . . -0.5(2) ?
    N2 C4 C5 C6 . . . . 178.57(14) ?
    C4 C5 C6 C1 . . . . 1.6(2) ?
    C2 C1 C6 C5 . . . . -1.4(2) ?
    S1 C1 C6 C5 . . . . -179.29(12) ?
    N3 C7 C8 O4 . . . . 164.74(17) ?
    C10 C7 C8 O4 . . . . -14.6(3) ?
    N3 C7 C8 C9 . . . . -12.8(3) ?
    C10 C7 C8 C9 . . . . 167.8(2) ?
    N3 C7 C10 O3 . . . . -27.4(3) ?
    C8 C7 C10 O3 . . . . 151.92(17) ?
    N3 C7 C10 C11 . . . . 146.9(2) ?
    C8 C7 C10 C11 . . . . -33.8(3) ?
    N4 C13 C14 C15 . . . . 0.5(3) ?
    C13 C14 C15 N5 . . . . -0.4(3) ?
    N5 C12 N1 S1 . . . . 8.0(2) ?
    N4 C12 N1 S1 . . . . -172.23(12) ?
    C3 C4 N2 N3 . . . . -168.07(14) ?
    C5 C4 N2 N3 . . . . 12.8(2) ?
    C8 C7 N3 N2 . . . . -173.28(15) ?
    C10 C7 N3 N2 . . . . 6.1(3) ?
    C4 N2 N3 C7 . . . . -173.92(15) ?
    C14 C13 N4 C12 . . . . 0.5(3) ?
    N5 C12 N4 C13 . . . . -1.8(3) ?
    N1 C12 N4 C13 . . . . 178.52(15) ?
    N4 C12 N5 C15 . . . . 1.9(3) ?
    N1 C12 N5 C15 . . . . -178.47(16) ?
    C14 C15 N5 C12 . . . . -0.6(3) ?
    C12 N1 S1 O2 . . . . 48.04(14) ?
    C12 N1 S1 O1 . . . . 176.80(12) ?
    C12 N1 S1 C1 . . . . -68.66(15) ?
    C2 C1 S1 O2 . . . . 4.63(13) ?
    C6 C1 S1 O2 . . . . -177.48(11) ?
    C2 C1 S1 O1 . . . . -126.05(12) ?
    C6 C1 S1 O1 . . . . 51.84(13) ?
    C2 C1 S1 N1 . . . . 123.16(13) ?
    C6 C1 S1 N1 . . . . -58.95(13) ?
loop_
    _geom_hbond_atom_site_label_D
    _geom_hbond_atom_site_label_H
    _geom_hbond_atom_site_label_A
    _geom_hbond_site_symmetry_A
    _geom_hbond_distance_DH
    _geom_hbond_distance_HA
    _geom_hbond_distance_DA
    _geom_hbond_angle_DHA
    _geom_hbond_publ_flag
    N2 H2A O3 . 0.86 2.01 2.654(2) 131 yes
    C15 H15 O4 2_535 0.93 2.46 3.262(3) 144 yes
data_global
_journal_date_recd_electronic     2009-05-13
_journal_date_accepted     2009-05-18
_journal_name_full     'Acta Crystallographica, Section E'
_journal_year     2009
_journal_volume     65
_journal_issue      6
_journal_page_first     o1397
_journal_page_last     o1397
_journal_paper_category     QO
_journal_coeditor_code     TK2450
_publ_contact_author_name     'K. K. Upadhyay'
_publ_contact_author_address
;
Department of Chemistry
Faculty of Science
Banaras Hindu University
Varanasi 221 005
India
;
_publ_contact_author_email     drkaushalbhu@yahoo.co.in
_publ_section_title
;\
4-[2-(1-Acetyl-2-oxopropylidene)hydrazino]-<i>N</i>-(pyrimidin-2-yl)\
benzenesulfonamide
;
loop_
    _publ_author_name
    _publ_author_address
    'Rai, Priyanka'
;
Department of Chemistry
Udai Pratap College (Autonomous)
Varanasi 221 002
India
;
    'Upadhyay, Shalini'
;
Department of Chemistry
Faculty of Science
Banaras Hindu University
Varanasi 221 005
India
;
    'Nethaji, M.'
;
Department of Inorganic and Physical Chemistry
Indian Institute of Sciences
Bangalore 560 012
India
;
    'Upadhyay, K. K.'
;
Department of Chemistry
Faculty of Science
Banaras Hindu University
Varanasi 221 005
India
;
