# Supplementary material for: 4-[2-(1-Acetyl-2-oxopropyl­idene)­hydrazino]-N-(pyrimidin-2-yl)benzene­sulfonamide
Source: Acta Crystallogr Sect E Struct Rep Online. 2009 May 23;65(Pt 6):o1397. doi: 10.1107/S1600536809018765 (PMC2969759; doi:10.1107/S1600536809018765)
Supplement: Supplementary file 2 [file e-65-o1397-Isup2.hkl]

#

# h,k,l, Fc-squared, Fo-squared, sigma(Fo-squared) and status flag

#

data_I

_shelx_title '    sdaa_m in P2(1)/n'

_shelx_refln_list_code          4

_shelx_F_calc_maximum      161.89

_exptl_crystal_F_000       752.00

_reflns_d_resolution_high  0.7524

 

loop_

 _symmetry_equiv_pos_as_xyz

 'x, y, z'

 '-x+1/2, y+1/2, -z+1/2'

 '-x, -y, -z'

 'x-1/2, -y-1/2, z-1/2'

 

_cell_length_a    11.3545

_cell_length_b     5.7875

_cell_length_c    25.9737

_cell_angle_alpha  90.000

_cell_angle_beta  101.877

_cell_angle_gamma  90.000

 

_shelx_F_squared_multiplier     1.000

 

loop_

 _refln_index_h

 _refln_index_k

 _refln_index_l

 _refln_F_squared_calc

 _refln_F_squared_meas

 _refln_F_squared_sigma

 _refln_observed_status

   2   0   0     1096.14     1201.63     17.66 o

   4   0   0     6363.60     6534.76     61.26 o

   6   0   0       67.34       72.98      2.19 o

   8   0   0      254.02      254.96      4.96 o

  10   0   0      341.00      342.62     17.91 o

  12   0   0       46.93       46.28      7.93 o

  14   0   0        0.02        2.56      3.19 o

   1   1   0     4745.97     5349.55     35.40 o

   2   1   0     7129.11     7824.95     54.85 o

   3   1   0     6617.84     7451.87     52.49 o

   4   1   0      492.36      510.99      5.00 o

   5   1   0      904.11     1085.99      8.60 o

   6   1   0        7.96        4.69      0.67 o

   7   1   0       90.00       91.40      2.13 o

   8   1   0       68.24       66.58      2.24 o

   9   1   0      189.07      177.71      3.82 o

  10   1   0       17.05       18.51      1.80 o

  11   1   0       43.64       47.86      3.08 o

  12   1   0        3.97       -0.18      2.01 o

  13   1   0        7.89       11.36      2.48 o

  14   1   0       57.79       61.82      4.06 o

   0   2   0      131.93      129.89      2.61 o

   1   2   0      346.27      365.83      3.63 o

   2   2   0     1693.24     1922.34     13.96 o

   3   2   0       38.21       46.96      1.56 o

   4   2   0     3052.06     3414.86     25.71 o

   5   2   0      268.69      324.21      4.19 o

   6   2   0      107.68      128.47      3.21 o

   7   2   0      941.66      932.37     10.30 o

   8   2   0      119.86      113.24      3.14 o

   9   2   0      363.16      333.04      6.55 o

  10   2   0       30.68       33.71      2.30 o

  11   2   0       97.77      104.23      3.57 o

  12   2   0        7.95        6.17      2.98 o

  13   2   0       36.48       37.17      3.42 o

  14   2   0        8.74       10.61      3.39 o

   1   3   0      376.02      389.16      4.28 o

   2   3   0        0.00       -0.75      1.19 o

   3   3   0     1719.06     1911.95     14.66 o

   4   3   0      338.59      381.56      4.91 o

   5   3   0       99.67       90.68      2.31 o

   6   3   0       21.94       30.31      1.87 o

   7   3   0      899.93      881.41     11.52 o

   8   3   0       84.08       82.98      5.90 o

   9   3   0        6.20        5.30      1.94 o

  10   3   0        8.01        6.27      1.88 o

  11   3   0        0.32       -1.92      1.92 o

  12   3   0        3.18        4.47      2.39 o

  13   3   0       33.12       39.09      4.15 o

   0   4   0        0.31        0.82      1.65 o

   1   4   0      671.67      753.88      8.97 o

   2   4   0      602.48      639.64      7.36 o

   3   4   0      186.14      155.54      3.63 o

   4   4   0        7.59       12.05      1.45 o

   5   4   0        6.62        7.07      1.66 o

   6   4   0        0.19       -0.27      1.54 o

   7   4   0       21.06       19.54      2.22 o

   8   4   0      112.82      116.60      4.22 o

   9   4   0       77.67       73.11      3.65 o

  10   4   0       15.07       17.47      2.54 o

  11   4   0       38.66       45.82      4.85 o

  12   4   0       13.89       16.04      2.62 o

   1   5   0       29.59       28.13      2.10 o

   2   5   0        2.30       -0.33      1.61 o

   3   5   0        0.09       -2.92      2.92 o

   4   5   0        0.03       -1.65      1.65 o

   5   5   0       18.54       19.60      2.47 o

   6   5   0       80.77       76.20      3.97 o

   7   5   0       30.52       29.91      3.00 o

   8   5   0        1.72       -1.03      2.08 o

   9   5   0        3.86        1.57      2.19 o

  10   5   0        0.16        3.51      2.63 o

  11   5   0        0.14        1.57      3.16 o

   0   6   0        3.67        2.54      2.90 o

   1   6   0       87.21      102.82      4.08 o

   2   6   0       12.34       10.67      2.23 o

   3   6   0       15.68       17.48      2.58 o

   4   6   0       78.16       77.91      4.30 o

   5   6   0       30.55       30.15      3.81 o

   6   6   0        3.34        2.07      2.42 o

   7   6   0        6.31       12.15      2.71 o

   8   6   0       49.04       60.34      5.86 o

   1   7   0       55.91       60.52      4.05 o

   2   7   0        0.71        1.33      2.99 o

   3   7   0        0.00       -2.23      2.23 o

   4   7   0       12.00       17.59      2.96 o

   5   7   0       33.17       36.73      7.16 o

 -13   0   1       96.54      103.91      6.58 o

 -11   0   1      238.15      238.36     11.06 o

  -9   0   1        1.00       -0.13      4.21 o

  -7   0   1      315.83      320.94      5.33 o

  -5   0   1      363.18      366.03      5.22 o

  -3   0   1     4451.85     4932.98     46.36 o

   1   0   1      470.40      585.63      8.50 o

   3   0   1    10309.09    10825.03     99.89 o

   5   0   1       41.17       52.63      1.79 o

   7   0   1      174.35      158.42      4.50 o

   9   0   1       11.28       11.49      1.98 o

  11   0   1       85.02       70.33      4.97 o

  13   0   1       13.26       24.86      9.61 o

 -14   1   1        1.95        3.41      2.53 o

 -13   1   1       19.31       18.40      2.68 o

 -12   1   1       53.26       55.03      3.43 o

 -11   1   1        0.58        1.98      2.29 o

 -10   1   1       12.41       11.94      1.67 o

  -9   1   1      422.28      399.12      6.01 o

  -8   1   1       70.60       52.49      2.04 o

  -7   1   1       86.52      121.28      2.40 o

  -6   1   1       21.90       23.31      0.91 o

  -5   1   1     2791.57     3134.61     21.88 o

  -4   1   1      264.52      293.46      3.34 o

  -3   1   1      167.86      165.37      3.93 o

  -2   1   1      595.33      656.92      5.57 o

  -1   1   1     1304.07     1473.07     10.38 o

   0   1   1       40.56       47.90      0.91 o

   1   1   1       42.55       42.82      1.03 o

   2   1   1    20218.57    21384.68    188.78 o

   3   1   1    17075.28    18006.69    124.80 o

   4   1   1      966.57     1123.40      9.38 o

   5   1   1       11.26       22.92      1.10 o

   6   1   1     1719.48     1839.13     13.86 o

   7   1   1       32.08       43.61      1.55 o

   8   1   1      367.94      362.54      4.87 o

   9   1   1        5.31        5.34      1.29 o

  10   1   1       28.80       26.33      1.99 o

  11   1   1       16.49       15.37      2.81 o

  12   1   1       23.55       24.84      2.71 o

  13   1   1       77.03       83.49      4.36 o

  14   1   1       39.57       38.47      3.49 o

 -14   2   1       11.60        7.02      4.94 o

 -13   2   1        9.56       11.48      2.75 o

 -12   2   1       95.05       94.19      4.57 o

 -11   2   1      105.46       94.50      3.41 o

 -10   2   1      287.56      270.15      5.38 o

  -9   2   1       26.82       22.78      1.84 o

  -8   2   1       29.51       21.97      1.74 o

  -7   2   1       25.27       22.77      1.64 o

  -6   2   1       19.59       17.02      1.15 o

  -5   2   1      123.39      159.27      2.75 o

  -4   2   1      149.58      197.70      2.98 o

  -3   2   1     1082.26     1172.10      9.19 o

  -2   2   1     2266.16     2307.33     16.43 o

  -1   2   1     1530.12     1518.03     11.27 o

   0   2   1      154.52      197.98      2.39 o

   1   2   1       77.88       73.53      1.43 o

   2   2   1        1.47        1.27      0.91 o

   3   2   1      299.78      339.99      3.56 o

   4   2   1     2381.81     2590.60     20.08 o

   5   2   1     2694.32     2828.20     21.98 o

   6   2   1     1207.72     1257.70     13.32 o

   7   2   1        0.22       -0.35      1.39 o

   8   2   1       20.85       18.93      1.67 o

   9   2   1       97.12       86.77      3.25 o

  10   2   1       40.19       37.13      2.32 o

  11   2   1        1.38        0.66      1.67 o

  12   2   1       16.85       16.80      2.62 o

  13   2   1        0.85        5.32      2.55 o

  14   2   1        0.58        1.25      4.61 o

 -13   3   1        1.61        6.24      2.92 o

 -12   3   1       23.62       21.47      3.20 o

 -11   3   1       96.76       92.52      4.75 o

 -10   3   1      146.31      145.08      4.60 o

  -9   3   1       17.90       18.17      2.12 o

  -8   3   1      481.71      455.39      8.52 o

  -7   3   1       39.83       46.65      2.30 o

  -6   3   1      128.72      117.85      3.10 o

  -5   3   1        4.66        5.71      1.00 o

  -4   3   1      656.32      685.95      7.27 o

  -3   3   1      305.32      338.36      4.01 o

  -2   3   1     1085.14     1208.51      9.96 o

  -1   3   1      303.34      347.71      4.00 o

   0   3   1      340.06      356.03      4.90 o

   1   3   1      784.53      926.54      8.00 o

   2   3   1       10.31       12.06      0.87 o

   3   3   1      501.52      535.26      5.46 o

   4   3   1       58.00       42.20      1.58 o

   5   3   1      222.81      226.58      3.76 o

   6   3   1       27.52       37.27      1.95 o

   7   3   1      375.57      352.68      6.54 o

   8   3   1       15.08       13.22      1.86 o

   9   3   1       16.62       16.39      2.12 o

  10   3   1      172.41      165.11      5.52 o

  11   3   1        1.32        3.56      1.92 o

  12   3   1       64.13       63.94      5.18 o

  13   3   1        0.07       -3.23      3.23 o

 -12   4   1        4.08        5.86      2.44 o

 -11   4   1        8.07       10.75      2.44 o

 -10   4   1      142.15      123.20      4.69 o

  -9   4   1       23.86       19.13      2.37 o

  -8   4   1       70.83       59.04      3.20 o

  -7   4   1      160.67      153.58      4.59 o

  -6   4   1       33.07       25.04      2.24 o

  -5   4   1      261.92      272.97      7.53 o

  -4   4   1      514.43      521.40      7.27 o

  -3   4   1      309.80      292.73      5.07 o

  -2   4   1      266.21      246.30      4.15 o

  -1   4   1      748.71      809.59      9.40 o

   0   4   1       43.95       40.31      1.95 o

   1   4   1        1.99       -0.10      1.37 o

   2   4   1       29.55       27.14      1.63 o

   3   4   1      207.70      225.32      4.43 o

   4   4   1       94.09      108.98      3.13 o

   5   4   1       15.44       14.51      2.01 o

   6   4   1       12.80       15.63      1.94 o

   7   4   1       94.26       86.32      3.56 o

   8   4   1       76.30       71.08      3.56 o

   9   4   1       38.48       45.15      3.07 o

  10   4   1       95.47      100.45      4.26 o

  11   4   1        4.66        6.07      3.35 o

  12   4   1       13.31        9.03      4.39 o

 -11   5   1       21.18       16.24      6.43 o

 -10   5   1        4.55        4.86      2.46 o

  -9   5   1       38.98       35.91      3.41 o

  -8   5   1        1.77       -1.13      2.16 o

  -7   5   1       26.98       24.54      3.09 o

  -6   5   1        6.14        5.97      2.38 o

  -5   5   1        0.17        0.71      1.91 o

  -4   5   1        3.70        2.69      1.94 o

  -3   5   1       76.31       69.78      3.24 o

  -2   5   1      176.67      172.37      4.75 o

  -1   5   1      206.20      203.09      5.37 o

   0   5   1       27.45       25.73      2.00 o

   1   5   1       85.91       90.05      3.16 o

   2   5   1       46.69       39.00      2.59 o

   3   5   1       76.78       85.27      5.88 o

   4   5   1        0.24       -1.68      1.68 o

   5   5   1      116.06      112.11      4.61 o

   6   5   1       21.72       20.40      2.64 o

   7   5   1       25.34       20.15      2.69 o

   8   5   1        2.16        1.01      2.05 o

   9   5   1       20.82       19.51      2.72 o

  10   5   1        1.93        2.99      2.56 o

  11   5   1       39.71       48.25      6.18 o

  -8   6   1       10.71        9.91      2.80 o

  -7   6   1        4.96        5.45      2.55 o

  -6   6   1       23.04       25.86      3.11 o

  -5   6   1      119.37      116.62      5.76 o

  -4   6   1       43.15       45.41      3.54 o

  -3   6   1       12.65       13.27      2.53 o

  -2   6   1       11.24        9.70      3.64 o

  -1   6   1        0.78       -1.77      1.77 o

   0   6   1        0.09        2.19      1.98 o

   1   6   1       98.30       96.00      3.98 o

   2   6   1       39.02       43.07      4.12 o

   3   6   1       15.02       16.76      3.94 o

   4   6   1        1.09        0.74      3.73 o

   5   6   1       16.38       10.59      2.57 o

   6   6   1       13.49       13.85      2.70 o

   7   6   1       89.80       91.69      4.83 o

   8   6   1       12.75       16.43      2.96 o

  -5   7   1        1.85        2.17      4.04 o

  -4   7   1        2.30        6.07      2.58 o

  -3   7   1        0.00        1.02      3.73 o

  -2   7   1        5.98        4.18      2.59 o

  -1   7   1       13.10       11.77      2.71 o

   0   7   1       39.91       48.68      3.78 o

   1   7   1        2.17        1.62      2.16 o

   2   7   1        2.91        7.00      3.81 o

   3   7   1        0.43        5.16      2.56 o

   4   7   1        2.06        0.92      4.03 o

   5   7   1        2.74       -4.01      4.01 o

 -14   0   2       85.81      103.77     14.36 o

 -12   0   2       43.36       38.57      4.51 o

 -10   0   2        8.10       13.75      2.58 o

  -8   0   2      219.76      192.10      4.13 o

  -6   0   2     1365.66     1256.57     13.99 o

  -4   0   2       85.77      129.70      2.57 o

  -2   0   2    10986.28    11657.60    295.45 o

   0   0   2       32.77       59.47      1.96 o

   2   0   2    17082.94    18160.05    366.49 o

   4   0   2     2933.18     3073.66     33.27 o

   6   0   2      905.64      926.26     15.85 o

   8   0   2      266.62      276.94      5.27 o

  10   0   2     1243.37     1246.47     23.54 o

  12   0   2        0.13       -1.48      4.77 o

  14   0   2       32.42       40.37      5.01 o

 -14   1   2        4.40        6.52      2.41 o

 -13   1   2        9.49        8.97      2.47 o

 -12   1   2        2.23        2.10      2.09 o

 -11   1   2      203.77      192.42      5.69 o

 -10   1   2       20.47       15.92      1.82 o

  -9   1   2       56.40       59.66      2.29 o

  -8   1   2      267.08      266.70      4.48 o

  -7   1   2      114.82      103.71      2.18 o

  -6   1   2      187.43      190.07      2.55 o

  -5   1   2      184.78      208.14      2.56 o

  -4   1   2      449.62      436.19      4.01 o

  -3   1   2     1815.90     2044.32     14.37 o

  -2   1   2     2198.14     2737.78     18.67 o

  -1   1   2     1685.52     1920.94     13.26 o

   0   1   2    18327.73    17431.39    581.85 o

   1   1   2     7188.76     7776.49     83.34 o

   2   1   2     1198.98     1328.14     10.34 o

   3   1   2     3383.70     3706.30     26.89 o

   4   1   2      340.98      314.27      3.23 o

   5   1   2      140.15      145.14      2.12 o

   6   1   2      528.15      476.87      4.83 o

   7   1   2      104.19       96.62      2.25 o

   8   1   2      225.54      214.08      3.62 o

   9   1   2       63.09       65.19      2.58 o

  10   1   2       55.72       56.73      2.64 o

  11   1   2        9.97       12.97      2.17 o

  12   1   2        6.52        7.54      2.11 o

  13   1   2       46.81       52.63      4.24 o

  14   1   2        2.27        5.95      2.94 o

 -14   2   2        4.36        3.68      2.85 o

 -13   2   2      114.55      122.91      5.36 o

 -12   2   2       16.27       18.18      4.05 o

 -11   2   2        2.25        0.81      1.92 o

 -10   2   2       37.68       37.70      2.39 o

  -9   2   2       30.98       26.78      1.87 o

  -8   2   2        3.69        2.40      1.30 o

  -7   2   2      908.00      841.65      9.56 o

  -6   2   2      484.98      456.31      5.37 o

  -5   2   2        3.71       -0.67      1.19 o

  -4   2   2      995.05     1090.14      8.77 o

  -3   2   2     4281.99     4916.97     33.37 o

  -2   2   2     3353.84     3676.45     25.26 o

  -1   2   2      292.85      292.61      3.13 o

   0   2   2        8.10        9.92      0.78 o

   1   2   2      138.16      126.09      2.10 o

   2   2   2       48.54       45.78      1.11 o

   3   2   2     1175.37     1261.88     10.11 o

   4   2   2        1.47        2.93      1.32 o

   5   2   2      776.71      789.01      7.81 o

   6   2   2      258.01      258.56      3.92 o

   7   2   2        0.23        2.88      1.19 o

   8   2   2        0.22       -0.71      1.75 o

   9   2   2        8.46       11.05      1.59 o

  10   2   2        2.77        2.62      1.72 o

  11   2   2        0.37        3.62      1.75 o

  12   2   2        3.70        5.42      2.31 o

  13   2   2        5.73        2.58      2.63 o

  14   2   2        2.30       11.59      4.64 o

 -13   3   2        0.97       -1.09      2.67 o

 -12   3   2        8.84        7.55      2.69 o

 -11   3   2       34.35       35.46      2.84 o

 -10   3   2       15.87       19.31      2.34 o

  -9   3   2      123.48      122.76      4.08 o

  -8   3   2      118.71      124.32      4.18 o

  -7   3   2      280.14      274.77      5.06 o

  -6   3   2       22.00       19.16      1.63 o

  -5   3   2       37.30       31.00      1.52 o

  -4   3   2       41.04       48.76      1.70 o

  -3   3   2       58.64      102.75      2.05 o

  -2   3   2     2785.21     3034.68     21.85 o

  -1   3   2      825.21      841.58      7.47 o

   0   3   2       16.82       21.76      1.31 o

   1   3   2      777.76      759.62      6.85 o

   2   3   2      345.02      339.32      3.91 o

   3   3   2      167.69      162.60      2.56 o

   4   3   2      554.22      565.81      6.39 o

   5   3   2        0.24       -0.98      0.98 o

   6   3   2       24.45       19.56      1.68 o

   7   3   2      694.48      642.41      9.38 o

   8   3   2       98.38       83.95      3.40 o

   9   3   2      216.33      191.49      5.07 o

  10   3   2        6.13        8.71      2.06 o

  11   3   2       46.74       49.15      3.16 o

  12   3   2        0.09        0.28      2.05 o

  13   3   2        8.75        7.08      3.41 o

 -12   4   2       10.39        9.77      2.56 o

 -11   4   2       12.81       14.63      2.52 o

 -10   4   2        0.09        3.84      2.15 o

  -9   4   2       47.03       36.70      2.92 o

  -8   4   2      123.07      116.84      4.25 o

  -7   4   2      132.80      134.88      4.32 o

  -6   4   2      302.99      305.30      9.01 o

  -5   4   2      262.79      242.80      5.38 o

  -4   4   2      150.80      173.36      3.87 o

  -3   4   2       47.93       42.77      2.41 o

  -2   4   2      214.10      215.42      4.17 o

  -1   4   2        0.71        0.89      1.18 o

   0   4   2       78.29       65.13      2.38 o

   1   4   2      237.85      241.09      4.64 o

   2   4   2      303.94      324.71      4.87 o

   3   4   2      112.91      106.38      3.05 o

   4   4   2        6.67        6.86      1.40 o

   5   4   2      176.90      156.67      3.99 o

   6   4   2      203.91      182.09      5.08 o

   7   4   2       41.72       32.19      2.53 o

   8   4   2        1.18       -0.92      1.74 o

   9   4   2        8.23        4.54      1.91 o

  10   4   2       36.49       33.40      2.91 o

  11   4   2       31.67       36.89      3.10 o

  12   4   2        5.81        6.93      3.02 o

 -11   5   2       13.29       24.51      6.23 o

 -10   5   2       38.62       43.00      3.85 o

  -9   5   2        0.45        3.27      2.47 o

  -8   5   2       57.15       51.96      3.62 o

  -7   5   2       68.99       55.25      3.64 o

  -6   5   2        3.69       -2.45      2.45 o

  -5   5   2        1.44        0.04      1.88 o

  -4   5   2       62.34       70.57      5.45 o

  -3   5   2      571.63      550.43      8.99 o

  -2   5   2      867.75      840.67     15.13 o

  -1   5   2       24.14       31.51      2.24 o

   0   5   2       68.30       63.08      2.74 o

   1   5   2       40.24       39.06      2.31 o

   2   5   2       18.46       22.41      2.62 o

   3   5   2       20.79       16.92      2.54 o

   4   5   2      217.67      201.08      5.22 o

   5   5   2       53.27       47.16      3.21 o

   6   5   2        0.02       -0.31      1.94 o

   7   5   2        2.40        4.40      1.98 o

   8   5   2        6.66        9.11      2.29 o

   9   5   2        2.46        2.72      2.29 o

  10   5   2        7.20        6.85      2.43 o

  11   5   2        0.95        1.96      5.44 o

  -8   6   2        5.37        0.23      2.47 o

  -7   6   2       13.78       13.25      2.79 o

  -6   6   2       54.56       48.24      3.75 o

  -5   6   2        0.12       -0.46      1.99 o

  -4   6   2       46.44       53.02      4.10 o

  -3   6   2       50.38       53.11      3.65 o

  -2   6   2       32.38       36.18      2.82 o

  -1   6   2        0.58       -1.86      1.86 o

   0   6   2        4.82        7.48      2.61 o

   1   6   2      108.08      115.04      4.33 o

   2   6   2       95.92      105.12      4.27 o

   3   6   2        4.64        2.94      1.91 o

   4   6   2        0.15       -3.21      3.21 o

   5   6   2       40.48       41.18      3.43 o

   6   6   2       26.17       20.85      2.86 o

   7   6   2        1.56        0.04      2.42 o

   8   6   2        0.87        4.16      2.64 o

  -5   7   2        1.00       -1.52      5.10 o

  -4   7   2        3.69        6.06      4.11 o

  -3   7   2        3.48        7.97      2.65 o

  -2   7   2       13.68       18.47      3.31 o

  -1   7   2       26.08       31.33      5.90 o

   0   7   2        0.00        0.20      2.40 o

   1   7   2       10.31       11.84      2.63 o

   2   7   2        7.38        8.89      2.80 o

   3   7   2        2.06       -1.09      4.18 o

   4   7   2        0.01        1.04      2.71 o

   5   7   2        0.26       -4.75      4.75 o

 -13   0   3        4.00        0.74      3.12 o

 -11   0   3        7.19        5.71      2.76 o

  -9   0   3      857.44      863.65     17.49 o

  -7   0   3     1463.83     1549.40     17.07 o

  -5   0   3        5.73        5.43      1.20 o

  -3   0   3    12257.22    13818.47    127.45 o

  -1   0   3     4087.28     4849.23     82.43 o

   1   0   3     3387.47     3804.63     71.03 o

   3   0   3    14715.33    15843.90    193.68 o

   5   0   3      164.53      174.03      3.37 o

   7   0   3       23.15       21.28      1.54 o

   9   0   3     1431.35     1437.92     20.04 o

  11   0   3      114.32      108.80      6.73 o

  13   0   3       49.25       52.23      8.14 o

 -14   1   3       10.67       17.25      2.76 o

 -13   1   3        2.75        5.07      2.22 o

 -12   1   3      204.29      193.34      5.98 o

 -11   1   3      212.84      214.49      7.80 o

 -10   1   3      217.95      200.88      4.88 o

  -9   1   3        0.02       -0.61      1.10 o

  -8   1   3      162.32      179.76      3.60 o

  -7   1   3      166.39      142.19      2.54 o

  -6   1   3       66.66       90.92      1.71 o

  -5   1   3      140.98      128.46      2.15 o

  -4   1   3       38.06       24.93      0.87 o

  -3   1   3      425.89      411.57      4.07 o

  -2   1   3    16100.71    16649.25    115.73 o

  -1   1   3     4344.77     5057.58     33.50 o

   0   1   3     5889.81     6566.08     73.06 o

   1   1   3     1082.03     1214.13      9.41 o

   2   1   3     4404.40     4769.53     31.81 o

   3   1   3     4147.60     4564.95     30.71 o

   4   1   3     1065.80     1011.10      8.01 o

   5   1   3     3387.48     3591.24     25.00 o

   6   1   3        2.02        1.28      0.74 o

   7   1   3      819.30      848.23      8.42 o

   8   1   3      322.80      307.17      4.49 o

   9   1   3        3.05        1.27      1.33 o

  10   1   3        2.69        5.64      1.59 o

  11   1   3        9.20       11.35      2.13 o

  12   1   3       14.53       16.47      2.45 o

  13   1   3       10.76       14.16      2.69 o

  14   1   3        2.10        6.92      3.00 o

 -14   2   3        1.44       -0.34      3.17 o

 -13   2   3        5.14       -2.63      2.63 o

 -12   2   3        0.19        0.71      2.37 o

 -11   2   3        4.41        4.10      2.02 o

 -10   2   3      352.67      345.29      6.29 o

  -9   2   3       67.08       69.64      2.68 o

  -8   2   3      336.09      301.54      5.19 o

  -7   2   3       60.90       65.83      2.31 o

  -6   2   3        4.54        2.75      0.97 o

  -5   2   3     1894.38     2031.14     16.38 o

  -4   2   3     1724.80     1848.78     13.76 o

  -3   2   3       12.00       17.20      1.04 o

  -2   2   3       95.97       55.13      1.27 o

  -1   2   3        0.70        2.59      0.55 o

   0   2   3     4050.39     4037.61     29.51 o

   1   2   3        3.55        1.20      0.58 o

   2   2   3       11.63       13.23      0.82 o

   3   2   3      588.02      580.54      5.35 o

   4   2   3      139.58       97.64      2.34 o

   5   2   3     2481.14     2604.09     20.54 o

   6   2   3      181.38      174.38      4.26 o

   7   2   3      342.04      327.33      4.77 o

   8   2   3      492.17      470.71      6.88 o

   9   2   3       19.45       15.26      1.72 o

  10   2   3      134.20      140.86      3.94 o

  11   2   3        5.27        4.36      1.83 o

  12   2   3       42.73       43.37      3.95 o

  13   2   3       28.13       32.11      3.69 o

 -13   3   3        1.14        0.94      6.55 o

 -12   3   3       13.00       20.29      4.12 o

 -11   3   3        2.13        4.64      2.00 o

 -10   3   3      258.68      254.31      6.41 o

  -9   3   3       40.70       39.03      2.46 o

  -8   3   3        1.48       -0.36      1.78 o

  -7   3   3        0.00       -0.01      1.36 o

  -6   3   3        4.10        1.62      1.26 o

  -5   3   3       20.05       10.82      1.37 o

  -4   3   3      191.70      192.91      2.92 o

  -3   3   3        3.79        3.89      1.12 o

  -2   3   3       24.66       18.63      1.06 o

  -1   3   3      739.77      899.32      8.45 o

   0   3   3      174.61      191.35      3.41 o

   1   3   3      299.89      355.15      4.56 o

   2   3   3      484.47      511.14      5.82 o

   3   3   3      198.48      209.00      3.37 o

   4   3   3      162.34      174.66      3.57 o

   5   3   3       11.79       12.16      1.41 o

   6   3   3      785.43      797.96      9.44 o

   7   3   3       23.87       22.72      2.11 o

   8   3   3      266.95      246.41      5.60 o

   9   3   3        0.05       -0.33      1.65 o

  10   3   3        9.22       11.89      2.11 o

  11   3   3        0.06        1.54      1.82 o

  12   3   3        1.33        1.87      2.15 o

  13   3   3       34.38       38.12      8.55 o

 -12   4   3        0.03       -2.21      2.21 o

 -11   4   3        0.24        0.43      2.28 o

 -10   4   3       26.19       24.54      2.68 o

  -9   4   3      143.85      121.60      5.02 o

  -8   4   3      476.84      438.01      8.19 o

  -7   4   3       83.32       83.94      3.49 o

  -6   4   3        4.66        1.94      1.63 o

  -5   4   3        7.47        6.74      1.63 o

  -4   4   3       10.18       14.94      1.52 o

  -3   4   3       12.13        8.16      1.52 o

  -2   4   3      157.21      174.71      3.73 o

  -1   4   3        0.16       -0.20      1.00 o

   0   4   3       36.63       26.53      1.75 o

   1   4   3     2516.44     2664.25     21.83 o

   2   4   3       22.49       22.74      1.56 o

   3   4   3        2.05        1.78      1.20 o

   4   4   3      125.95      128.04      3.41 o

   5   4   3        0.03       -0.66      1.33 o

   6   4   3        0.03       -1.52      1.52 o

   7   4   3       58.25       52.63      2.98 o

   8   4   3        0.21       -1.72      1.72 o

   9   4   3        2.61        3.33      1.87 o

  10   4   3        9.29       11.18      2.40 o

  11   4   3        2.62        0.96      2.17 o

  12   4   3       14.43       11.96      2.72 o

 -11   5   3       16.88       27.16      6.32 o

 -10   5   3        0.56       -1.75      3.10 o

  -9   5   3       87.94       83.88      4.53 o

  -8   5   3        0.01       -0.57      2.13 o

  -7   5   3       15.02        9.93      2.33 o

  -6   5   3       14.72       16.38      2.98 o

  -5   5   3        8.41        4.35      1.98 o

  -4   5   3      278.84      262.31      6.89 o

  -3   5   3     1179.48     1188.65     22.17 o

  -2   5   3        4.65        3.03      2.58 o

  -1   5   3      177.08      184.02      4.39 o

   0   5   3      112.69      122.45      3.66 o

   1   5   3       72.46       83.21      3.08 o

   2   5   3       82.92       83.23      3.42 o

   3   5   3       59.53       59.02      3.03 o

   4   5   3        0.12        1.05      1.81 o

   5   5   3        0.11        1.11      1.94 o

   6   5   3        2.02        1.57      1.84 o

   7   5   3      131.87      124.15      4.66 o

   8   5   3        3.02        4.10      2.17 o

   9   5   3       23.15       24.99      2.78 o

  10   5   3        0.94        1.43      2.61 o

  -8   6   3        3.11        5.22      2.43 o

  -7   6   3       35.63       43.17      3.64 o

  -6   6   3        9.01        6.16      2.47 o

  -5   6   3      104.15      107.27      6.74 o

  -4   6   3        0.62        1.92      2.27 o

  -3   6   3        1.39       -2.03      2.05 o

  -2   6   3        2.37        1.89      2.29 o

  -1   6   3       34.05       33.10      3.05 o

   0   6   3       21.05       20.31      2.41 o

   1   6   3      113.31      119.56      4.43 o

   2   6   3       26.11       21.47      3.83 o

   3   6   3        3.53        0.98      2.00 o

   4   6   3        0.29       -1.05      1.99 o

   5   6   3        8.65       14.08      2.73 o

   6   6   3        0.62        5.40      3.61 o

   7   6   3       17.79       19.21      2.99 o

   8   6   3       33.50       30.32      5.07 o

  -5   7   3       23.24       24.94      7.40 o

  -4   7   3       25.56       23.61      3.17 o

  -3   7   3        0.89        0.86      2.40 o

  -2   7   3        0.13       -1.09      4.47 o

  -1   7   3        1.85       -3.35      3.35 o

   0   7   3       14.60       17.89      2.94 o

   1   7   3       30.09       38.66      3.93 o

   2   7   3        0.52       -0.25      2.40 o

   3   7   3        9.51       10.74      2.92 o

   4   7   3       27.68       36.74      3.57 o

   5   7   3        0.94       -1.69      3.99 o

 -14   0   4        3.76        3.69      2.97 o

 -12   0   4       53.49       49.45      6.63 o

 -10   0   4      205.63      197.90      7.61 o

  -8   0   4        6.86       15.59      1.46 o

  -6   0   4       22.49       19.60      1.52 o

  -4   0   4     2782.65     3050.97     34.66 o

  -2   0   4       21.75       27.91      1.74 o

   2   0   4    26209.29    26328.70    913.28 o

   4   0   4     4779.91     5172.00     55.65 o

   6   0   4        1.59        4.71      1.10 o

   8   0   4       19.84       19.80      2.00 o

  10   0   4       10.54        7.61      3.80 o

  12   0   4       11.19       12.94      3.25 o

  14   0   4        0.17       -2.71      6.59 o

 -14   1   4       53.03       56.31      3.88 o

 -13   1   4       48.24       49.26      3.59 o

 -12   1   4       71.70       69.91      3.83 o

 -11   1   4       10.53        8.20      1.98 o

 -10   1   4       23.98       23.19      2.06 o

  -9   1   4        0.47       -0.19      1.39 o

  -8   1   4      314.19      307.13      4.87 o

  -7   1   4       58.01       61.93      1.79 o

  -6   1   4      870.10      864.41      7.39 o

  -5   1   4       12.22       14.01      0.63 o

  -4   1   4      199.15      235.44      2.98 o

  -3   1   4      126.72       87.22      1.57 o

  -2   1   4     8516.93     9243.46     60.63 o

  -1   1   4     3394.57     4002.29     28.50 o

   0   1   4     2157.52     2337.32     16.05 o

   1   1   4     1829.30     1926.81     13.47 o

   2   1   4      137.93      133.54      1.75 o

   3   1   4      170.83      195.98      2.34 o

   4   1   4     2428.61     2409.73     17.17 o

   5   1   4      777.88      814.73      7.03 o

   6   1   4     1297.97     1305.15     10.56 o

   7   1   4      365.63      338.03      4.57 o

   8   1   4       87.41       84.50      2.36 o

   9   1   4       18.34       19.52      1.66 o

  10   1   4      243.81      240.15      6.11 o

  11   1   4      375.04      370.25      7.12 o

  12   1   4       51.20       55.50      3.46 o

  13   1   4       15.18       20.47      3.69 o

  14   1   4        0.70        1.31      2.79 o

 -14   2   4        6.01        6.09      2.79 o

 -13   2   4       55.22       58.25      3.94 o

 -12   2   4       27.15       33.95      3.11 o

 -11   2   4      314.15      298.47      6.69 o

 -10   2   4        6.67        3.84      1.61 o

  -9   2   4      182.44      170.33      4.02 o

  -8   2   4      173.18      174.86      3.87 o

  -7   2   4       90.07       85.04      2.55 o

  -6   2   4       32.86       30.02      1.55 o

  -5   2   4      745.61      785.59      6.91 o

  -4   2   4      347.01      409.03      4.20 o

  -3   2   4       16.15        7.73      0.71 o

  -2   2   4       65.78       86.62      1.60 o

  -1   2   4       17.66       14.30      0.78 o

   0   2   4     3656.92     4343.36     31.66 o

   1   2   4      121.59      157.70      7.68 o

   2   2   4       14.88       14.33      0.77 o

   3   2   4     1399.03     1521.78     11.66 o

   4   2   4     1184.03     1310.67     10.41 o

   5   2   4      227.05      221.22      3.49 o

   6   2   4        1.12        4.69      1.18 o

   7   2   4     2186.26     2167.63     18.30 o

   8   2   4      674.30      652.98      8.51 o

   9   2   4       49.47       57.86      2.57 o

  10   2   4       21.90       25.92      2.13 o

  11   2   4       26.03       29.29      2.67 o

  12   2   4        1.97        2.26      2.50 o

  13   2   4        9.06        2.26      2.68 o

 -13   3   4       39.67       42.15      4.29 o

 -12   3   4        0.28        1.86      2.40 o

 -11   3   4        0.20        0.03      1.91 o

 -10   3   4        1.28       -0.56      1.64 o

  -9   3   4       13.43       11.15      1.84 o

  -8   3   4      195.17      176.33      4.21 o

  -7   3   4      245.64      222.36      4.50 o

  -6   3   4      329.84      340.34      5.52 o

  -5   3   4     2049.55     2003.40     18.47 o

  -4   3   4      995.27     1044.37      9.07 o

  -3   3   4      581.33      538.04      5.51 o

  -2   3   4       91.97      101.88      2.01 o

  -1   3   4      502.80      530.92      5.73 o

   0   3   4        0.31        0.93      0.85 o

   1   3   4      128.70      126.04      2.55 o

   2   3   4       85.40       94.27      2.21 o

   3   3   4     1166.05     1083.36     10.12 o

   4   3   4      328.25      358.64      5.39 o

   5   3   4      618.34      602.70     11.46 o

   6   3   4      353.22      356.87      5.74 o

   7   3   4      353.21      339.60      6.43 o

   8   3   4      267.45      239.21      6.12 o

   9   3   4       68.54       61.57      3.14 o

  10   3   4       54.22       52.92      3.11 o

  11   3   4       11.93       15.43      2.49 o

  12   3   4       17.05       18.83      2.90 o

  13   3   4        9.65        9.27      3.75 o

 -12   4   4        2.54        7.23      2.91 o

 -11   4   4        0.04        0.13      2.07 o

 -10   4   4       10.72       15.43      2.40 o

  -9   4   4        2.47        4.46      1.94 o

  -8   4   4       13.61       10.23      2.41 o

  -7   4   4      160.09      153.00      4.91 o

  -6   4   4      111.02       84.91      3.37 o

  -5   4   4      100.51      102.90      3.48 o

  -4   4   4       30.56       26.51      2.31 o

  -3   4   4       23.55       21.91      1.64 o

  -2   4   4       37.31       40.61      1.83 o

  -1   4   4      825.75      777.44      7.82 o

   0   4   4      523.07      541.29      7.23 o

   1   4   4      159.63      150.68      3.26 o

   2   4   4       28.28       29.51      1.71 o

   3   4   4      258.16      247.25      4.75 o

   4   4   4        2.85        2.17      1.30 o

   5   4   4        1.01       -0.03      1.33 o

   6   4   4        3.12        5.38      1.95 o

   7   4   4        5.24        6.00      1.81 o

   8   4   4        8.22        9.31      2.01 o

   9   4   4       38.30       39.56      2.92 o

  10   4   4        1.03        3.65      2.18 o

  11   4   4        3.36        6.57      2.25 o

  12   4   4        3.92        2.54      2.51 o

 -11   5   4        0.05        2.99      4.87 o

 -10   5   4        1.40        8.02      2.58 o

  -9   5   4        5.19        2.15      2.20 o

  -8   5   4        0.14        2.50      2.05 o

  -7   5   4       46.32       31.52      3.04 o

  -6   5   4      235.72      216.84      6.47 o

  -5   5   4      146.76      133.20      4.99 o

  -4   5   4      166.09      165.47      5.50 o

  -3   5   4       14.05       16.60      2.79 o

  -2   5   4       93.41       98.74      4.18 o

  -1   5   4      101.89       92.26      3.22 o

   0   5   4      473.29      452.67      7.13 o

   1   5   4       53.79       58.86      3.02 o

   2   5   4       65.42       82.48      5.16 o

   3   5   4       12.31        6.59      1.73 o

   4   5   4       60.25       62.25      3.08 o

   5   5   4        0.53       -0.32      1.72 o

   6   5   4      150.71      145.76      6.83 o

   7   5   4        1.72        0.87      2.04 o

   8   5   4       39.85       43.77      3.22 o

   9   5   4       12.97       15.30      2.63 o

  10   5   4        0.05       -0.64      2.31 o

  -8   6   4       11.94       15.81      2.89 o

  -7   6   4        1.16       -2.11      2.11 o

  -6   6   4       21.33       15.48      2.74 o

  -5   6   4        1.30        4.00      2.99 o

  -4   6   4        0.15        2.81      2.13 o

  -3   6   4      188.15      180.53      6.25 o

  -2   6   4      424.43      422.74     10.26 o

  -1   6   4      155.44      175.92      5.24 o

   0   6   4       24.26       22.22      2.34 o

   1   6   4       54.31       56.69      3.28 o

   2   6   4        0.02        0.77      1.80 o

   3   6   4       91.74      104.97      4.25 o

   4   6   4        4.17        8.01      2.40 o

   5   6   4        4.35        5.08      2.43 o

   6   6   4       12.73       16.75      2.62 o

   7   6   4        3.56        3.75      2.33 o

   8   6   4        8.11        9.97      4.19 o

  -5   7   4        0.04       -3.16      5.86 o

  -4   7   4       30.42       39.77      5.09 o

  -3   7   4       24.45       28.88      3.38 o

  -2   7   4        0.39       -2.47      2.47 o

  -1   7   4        7.36       11.07      3.41 o

   0   7   4        1.76        5.77      2.51 o

   1   7   4        1.98        3.88      2.51 o

   2   7   4        7.19       10.64      2.82 o

   3   7   4       25.61       37.26      3.56 o

   4   7   4        0.88        3.79      3.16 o

   5   7   4        0.88       -0.74      5.58 o

 -13   0   5       93.22       99.27      6.46 o

 -11   0   5      444.16      420.97     12.14 o

  -9   0   5       53.09       53.37      8.00 o

  -7   0   5        0.04        2.29      0.99 o

  -5   0   5      206.09      187.94      3.40 o

  -3   0   5     1276.02     1310.96     15.33 o

  -1   0   5      587.02      548.57     10.41 o

   1   0   5      337.99      452.38      6.38 o

   3   0   5     3548.30     4286.89     40.85 o

   5   0   5      472.28      471.25      6.59 o

   7   0   5      246.51      238.98      4.72 o

   9   0   5       41.98       43.58      2.85 o

  11   0   5       51.63       55.33      4.51 o

  13   0   5       58.03       58.16      5.47 o

 -14   1   5        4.75        3.31      2.35 o

 -13   1   5       43.34       36.33      3.81 o

 -12   1   5       19.29       18.02      2.46 o

 -11   1   5      171.41      161.39      5.32 o

 -10   1   5       28.49       24.10      2.16 o

  -9   1   5      572.72      553.46      7.33 o

  -8   1   5      262.69      238.67      4.21 o

  -7   1   5        9.20       13.34      1.10 o

  -6   1   5      123.78      141.92      2.11 o

  -5   1   5      664.63      683.83      6.63 o

  -4   1   5      251.39      277.88      3.37 o

  -3   1   5     1095.46     1197.26      9.74 o

  -2   1   5     6536.68     7344.35     48.43 o

  -1   1   5     7338.98     8044.91     90.48 o

   0   1   5      122.11       99.92      1.38 o

   1   1   5      175.90      185.31      2.10 o

   2   1   5     3663.87     3914.96     27.17 o

   3   1   5      116.82      138.69      1.96 o

   4   1   5     2210.58     2252.94     16.94 o

   5   1   5     3164.56     3349.93     23.59 o

   6   1   5       60.96       70.11      1.70 o

   7   1   5       10.39        8.57      1.21 o

   8   1   5      365.48      341.91      4.91 o

   9   1   5      754.67      733.90      8.28 o

  10   1   5      239.14      235.54      5.29 o

  11   1   5        6.19        5.06      1.78 o

  12   1   5       22.68       24.18      2.82 o

  13   1   5       32.10       38.02      3.44 o

  14   1   5        2.90       17.23      4.69 o

 -14   2   5        6.64        7.39      2.61 o

 -13   2   5        0.20        1.25      2.39 o

 -12   2   5      142.60      133.43      5.31 o

 -11   2   5        1.93        3.66      1.99 o

 -10   2   5       38.10       33.50      2.17 o

  -9   2   5       16.41       14.66      1.65 o

  -8   2   5       21.79       23.95      1.68 o

  -7   2   5        0.18        0.36      1.02 o

  -6   2   5       12.80        6.81      1.27 o

  -5   2   5     1076.82     1018.27      8.51 o

  -4   2   5       11.95        5.24      0.69 o

  -3   2   5      859.98      929.92      7.70 o

  -2   2   5     1533.81     1524.34     11.50 o

  -1   2   5      532.26      663.67      6.15 o

   0   2   5      260.63      322.24      4.12 o

   1   2   5       24.18       13.25      0.78 o

   2   2   5      385.37      436.27      4.32 o

   3   2   5       47.04       46.77      1.28 o

   4   2   5        0.38        3.37      0.70 o

   5   2   5      174.49      141.81      3.32 o

   6   2   5     2659.22     2648.39     21.32 o

   7   2   5     1065.84      971.78      9.87 o

   8   2   5      355.57      351.49      5.32 o

   9   2   5        8.41        6.15      1.68 o

  10   2   5       29.50       22.13      2.08 o

  11   2   5        0.31        4.52      2.10 o

  12   2   5        0.57        0.95      2.02 o

  13   2   5        7.36        7.75      5.02 o

 -13   3   5        2.19        1.24      2.93 o

 -12   3   5        5.66        2.76      2.61 o

 -11   3   5        0.53       -0.10      2.26 o

 -10   3   5      106.21       99.49      3.56 o

  -9   3   5      150.93      129.98      3.85 o

  -8   3   5      461.14      448.13      7.02 o

  -7   3   5        8.20        7.98      1.41 o

  -6   3   5      647.05      671.75      8.43 o

  -5   3   5      112.92       99.12      2.76 o

  -4   3   5      768.52      808.64      7.50 o

  -3   3   5      107.94      133.38      2.40 o

  -2   3   5        4.32        1.01      0.76 o

  -1   3   5      314.40      303.69      3.93 o

   0   3   5       26.20       37.55      1.62 o

   1   3   5      268.41      299.85      4.18 o

   2   3   5      161.72      156.73      3.09 o

   3   3   5      422.98      442.71      5.45 o

   4   3   5        2.93        2.62      1.13 o

   5   3   5      264.05      245.14      4.52 o

   6   3   5       48.03       48.77      2.28 o

   7   3   5        0.88        1.10      1.55 o

   8   3   5       78.91       75.68      3.28 o

   9   3   5       11.17       11.29      2.13 o

  10   3   5      133.42      132.65      4.47 o

  11   3   5       25.83       27.26      2.71 o

  12   3   5        0.75        1.11      2.28 o

 -12   4   5       14.21       15.65      3.06 o

 -11   4   5        0.07        0.44      2.87 o

 -10   4   5       31.75       29.93      2.73 o

  -9   4   5       33.84       29.87      2.57 o

  -8   4   5        7.05        8.80      1.92 o

  -7   4   5      170.22      142.46      4.34 o

  -6   4   5        8.12       10.92      1.72 o

  -5   4   5       24.83       14.94      1.98 o

  -4   4   5      182.47      171.85      5.01 o

  -3   4   5      420.60      427.32      5.65 o

  -2   4   5      352.88      328.85      4.81 o

  -1   4   5      264.22      246.88      4.21 o

   0   4   5       83.97       71.88      2.48 o

   1   4   5      392.76      392.50      5.50 o

   2   4   5      139.71      123.75      2.99 o

   3   4   5      593.01      541.65      7.56 o

   4   4   5        4.14        2.71      1.36 o

   5   4   5      134.78      131.48      3.68 o

   6   4   5        1.19        2.47      1.69 o

   7   4   5       58.70       54.70      3.02 o

   8   4   5       23.84       18.86      2.38 o

   9   4   5       92.09       90.40      3.98 o

  10   4   5        1.24        0.80      2.07 o

  11   4   5       12.06       14.93      2.57 o

 -11   5   5        1.10        6.72      5.21 o

 -10   5   5       17.60       20.43      2.84 o

  -9   5   5        0.11        1.34      2.19 o

  -8   5   5        3.81        3.17      2.11 o

  -7   5   5       49.43       49.20      3.68 o

  -6   5   5       24.74       24.23      2.72 o

  -5   5   5       20.73       24.22      2.73 o

  -4   5   5       18.50       15.69      2.50 o

  -3   5   5      130.67      114.74      4.52 o

  -2   5   5       67.93       68.49      3.14 o

  -1   5   5       68.45       69.84      2.83 o

   0   5   5      330.73      320.16      5.90 o

   1   5   5     1007.25     1040.59     13.43 o

   2   5   5        0.11        1.35      1.57 o

   3   5   5      105.76      114.95      3.98 o

   4   5   5       72.46       77.45      3.40 o

   5   5   5       91.65       79.88      3.61 o

   6   5   5        3.83       -0.47      1.83 o

   7   5   5       61.36       61.61      3.53 o

   8   5   5       19.64       21.82      2.68 o

   9   5   5       10.15        7.43      2.37 o

  10   5   5        0.86        1.08      2.31 o

  -8   6   5        4.14       14.42      3.83 o

  -7   6   5        0.01        0.29      2.37 o

  -6   6   5        1.22        0.43      2.13 o

  -5   6   5       11.16        7.13      2.27 o

  -4   6   5        0.06        0.77      2.29 o

  -3   6   5      285.79      267.94      7.58 o

  -2   6   5        0.11        3.76      2.30 o

  -1   6   5        3.31        5.38      2.02 o

   0   6   5        0.46        6.06      1.78 o

   1   6   5        2.45        0.91      1.87 o

   2   6   5       14.03       14.43      2.76 o

   3   6   5       14.80       14.16      2.28 o

   4   6   5        2.76        3.91      2.30 o

   5   6   5       12.82       23.54      3.16 o

   6   6   5        5.50        8.08      2.48 o

   7   6   5        0.29       -0.08      2.13 o

   8   6   5        0.13        3.05     10.01 o

  -5   7   5       20.01        7.89      7.12 o

  -4   7   5        8.17       12.93      3.48 o

  -3   7   5        1.86       -0.14      3.87 o

  -2   7   5        9.25        5.74      2.87 o

  -1   7   5        2.17        3.21      4.12 o

   0   7   5       17.60       25.03      3.08 o

   1   7   5       18.52       20.84      3.07 o

   2   7   5       13.29       17.32      2.67 o

   3   7   5        0.19        2.34      2.55 o

   4   7   5       16.48       26.84      3.38 o

   5   7   5       20.47       32.45      7.86 o

 -14   0   6       77.85       83.07      6.31 o

 -12   0   6       61.33       57.96      5.01 o

 -10   0   6       35.04       39.60      4.16 o

  -8   0   6        2.76        1.40      1.34 o

  -6   0   6      742.71      740.98     10.40 o

  -4   0   6      141.00      216.53      3.55 o

  -2   0   6     3427.86     3761.62     40.90 o

   0   0   6     3382.26     3862.83     72.08 o

   2   0   6      781.63      914.76      9.92 o

   4   0   6     7224.50     8004.12     75.16 o

   6   0   6      272.09      292.37      5.12 o

   8   0   6      450.02      439.76      8.58 o

  10   0   6        6.31        6.48      2.33 o

  12   0   6      583.61      549.51     15.26 o

 -14   1   6       23.08       23.58      2.94 o

 -13   1   6       72.10       80.47      4.30 o

 -12   1   6      210.45      202.55      6.14 o

 -11   1   6      303.85      308.51      7.29 o

 -10   1   6      323.89      287.14      5.92 o

  -9   1   6      363.55      336.53      6.47 o

  -8   1   6       23.19       24.43      1.66 o

  -7   1   6       33.43       33.14      1.45 o

  -6   1   6       19.90       15.86      1.08 o

  -5   1   6      145.40      144.29      2.47 o

  -4   1   6      403.50      381.69      4.21 o

  -3   1   6       18.86        9.53      1.29 o

  -2   1   6    15563.18    16399.82    157.48 o

  -1   1   6        4.75       18.95      1.38 o

   0   1   6      806.49      776.95      6.56 o

   1   1   6       85.91       93.03      1.43 o

   2   1   6      847.96      847.32      6.78 o

   3   1   6       11.18       17.75      0.84 o

   4   1   6       41.96       54.05      1.38 o

   5   1   6      334.80      315.65      3.72 o

   6   1   6       95.29      100.42      2.05 o

   7   1   6      885.35      878.29      8.84 o

   8   1   6     1086.30     1064.98     11.60 o

   9   1   6       51.67       46.06      2.03 o

  10   1   6       75.47       71.21      3.04 o

  11   1   6        8.51        8.48      1.95 o

  12   1   6        0.06       -1.35      2.72 o

  13   1   6        9.53       11.20      3.37 o

 -14   2   6        0.02        3.80      2.94 o

 -13   2   6      151.42      148.79      5.86 o

 -12   2   6       51.99       45.19      3.50 o

 -11   2   6        4.40        3.11      3.40 o

 -10   2   6       16.25       14.05      2.01 o

  -9   2   6      127.64      118.80      3.37 o

  -8   2   6      173.03      171.45      3.85 o

  -7   2   6      149.93      135.16      3.22 o

  -6   2   6      324.17      353.96      5.26 o

  -5   2   6        3.92        1.09      0.87 o

  -4   2   6      201.18      228.16      2.87 o

  -3   2   6     1027.28     1120.90      9.00 o

  -2   2   6      579.31      643.71      5.76 o

  -1   2   6       10.75        9.90      0.74 o

   0   2   6     1080.89     1269.84     10.68 o

   1   2   6        2.09        1.40      0.69 o

   2   2   6      174.03      185.63      2.52 o

   3   2   6      179.11      216.67      2.87 o

   4   2   6       23.64       24.32      1.07 o

   5   2   6      998.66     1012.59      9.61 o

   6   2   6      476.38      462.16      5.82 o

   7   2   6        3.22        2.23      1.73 o

   8   2   6      279.71      258.61      4.50 o

   9   2   6      197.44      177.81      4.29 o

  10   2   6       14.89       14.46      2.03 o

  11   2   6       34.36       38.18      2.91 o

  12   2   6       45.04       43.31      3.94 o

  13   2   6        7.60       11.27      5.15 o

 -13   3   6       30.11       34.93      5.97 o

 -12   3   6        0.82        1.72      2.54 o

 -11   3   6      109.73      108.72      4.37 o

 -10   3   6        5.27        3.94      1.95 o

  -9   3   6       80.09       82.56      3.14 o

  -8   3   6        6.01        4.47      1.51 o

  -7   3   6       25.27       28.21      1.92 o

  -6   3   6       22.91       23.67      2.24 o

  -5   3   6       66.13       85.28      2.96 o

  -4   3   6       40.31       36.68      1.44 o

  -3   3   6     1095.19     1182.42      9.98 o

  -2   3   6      323.20      254.32      3.40 o

  -1   3   6      607.38      633.52      6.79 o

   0   3   6     1688.04     1868.07     16.79 o

   1   3   6      220.92      191.50      3.25 o

   2   3   6      210.32      194.71      3.32 o

   3   3   6      137.54      136.74      2.78 o

   4   3   6      155.33      145.61      3.34 o

   5   3   6      855.35      838.93     11.31 o

   6   3   6      141.44      136.06      3.47 o

   7   3   6      253.41      226.75      4.65 o

   8   3   6       95.42       94.69      4.23 o

   9   3   6      320.80      313.57      6.69 o

  10   3   6       24.56       25.23      2.56 o

  11   3   6       39.04       47.34      3.70 o

  12   3   6       10.96       12.64      3.23 o

 -12   4   6        0.13        0.56      3.87 o

 -11   4   6        1.89        2.23      2.48 o

 -10   4   6        2.24        1.79      1.89 o

  -9   4   6        7.42       10.20      2.04 o

  -8   4   6       13.16       10.07      1.97 o

  -7   4   6      118.50       92.64      3.63 o

  -6   4   6        9.14        8.69      1.81 o

  -5   4   6     1046.77     1006.69     18.28 o

  -4   4   6      444.45      456.97      9.43 o

  -3   4   6       63.76       69.45      2.23 o

  -2   4   6       20.21       26.09      1.56 o

  -1   4   6       76.88       78.33      2.58 o

   0   4   6        0.10        0.23      1.17 o

   1   4   6      871.21      886.45      8.77 o

   2   4   6       37.48       28.57      1.84 o

   3   4   6       33.69       30.88      2.13 o

   4   4   6      385.06      374.78      6.22 o

   5   4   6      239.83      240.98      5.13 o

   6   4   6       93.23       94.26      3.29 o

   7   4   6      100.03      103.55      3.95 o

   8   4   6       18.60       20.19      2.42 o

   9   4   6       10.41       15.13      2.26 o

  10   4   6        4.68        2.71      2.14 o

  11   4   6       12.45       11.28      2.63 o

 -11   5   6        7.15        8.20      5.49 o

 -10   5   6       13.89       17.85      2.75 o

  -9   5   6        0.37        0.10      4.11 o

  -8   5   6       13.24       23.42      3.11 o

  -7   5   6        0.01        0.96      2.11 o

  -6   5   6        1.33       -0.20      1.88 o

  -5   5   6      114.08      100.90      4.43 o

  -4   5   6      135.36      116.48      6.64 o

  -3   5   6        6.99        6.88      1.96 o

  -2   5   6       39.15       36.50      2.48 o

  -1   5   6      172.58      164.99      4.36 o

   0   5   6      528.67      536.70      7.91 o

   1   5   6        0.12        0.09      1.78 o

   2   5   6       12.79       19.48      2.16 o

   3   5   6        2.34       -0.57      1.57 o

   4   5   6       18.82       15.94      1.91 o

   5   5   6       26.11       28.22      2.56 o

   6   5   6      271.07      270.15      9.13 o

   7   5   6       25.99       26.02      2.64 o

   8   5   6        5.74       16.62      2.49 o

   9   5   6        0.68       -2.05      2.05 o

  10   5   6        1.40       -3.31      3.96 o

  -8   6   6       18.69       21.83      3.39 o

  -7   6   6        2.77        2.21      2.26 o

  -6   6   6        0.21       -1.55      2.24 o

  -5   6   6        0.02        0.21      2.09 o

  -4   6   6       95.06       93.59      4.66 o

  -3   6   6        0.13        2.60      2.11 o

  -2   6   6       19.61       18.73      2.86 o

  -1   6   6       26.99       28.15      3.23 o

   0   6   6       98.77       95.56      4.16 o

   1   6   6        0.00        1.37      1.88 o

   2   6   6       17.30       19.38      2.43 o

   3   6   6        0.00        3.15      2.11 o

   4   6   6       53.97       52.29      3.70 o

   5   6   6       34.62       35.17      4.59 o

   6   6   6       20.34       21.54      2.81 o

   7   6   6       16.05       17.48      2.79 o

  -5   7   6        2.39       10.02      6.46 o

  -4   7   6        0.38        2.26      2.52 o

  -3   7   6        0.49        0.64      2.26 o

  -2   7   6        0.83        3.63      3.42 o

  -1   7   6       86.96       85.46      5.38 o

   0   7   6       18.69       16.95      3.57 o

   1   7   6       13.17        7.37      2.83 o

   2   7   6        9.29       14.27      2.58 o

   3   7   6       17.34       17.49      3.14 o

   4   7   6       14.23       18.04      3.50 o

   5   7   6        3.76       -1.45      5.61 o

 -13   0   7        0.00       -2.71      2.71 o

 -11   0   7       61.21       77.94      5.24 o

  -9   0   7     1015.89      951.23     15.18 o

  -7   0   7      762.00      816.34     10.32 o

  -5   0   7       15.43        9.57      1.85 o

  -3   0   7     2203.84     2468.49     24.72 o

  -1   0   7     8675.48     9043.87    240.90 o

   1   0   7     6388.43     7135.64     78.05 o

   3   0   7     2385.20     2625.71     26.07 o

   5   0   7     2281.06     2449.74     25.21 o

   7   0   7       10.33        7.07      1.32 o

   9   0   7      278.72      270.51      6.84 o

  11   0   7      137.15      141.73      7.02 o

  13   0   7       96.38      124.43     13.01 o

 -14   1   7       51.33       49.70      3.64 o

 -13   1   7       86.28       95.04      4.67 o

 -12   1   7       60.81       61.51      3.75 o

 -11   1   7      221.67      208.25      5.91 o

 -10   1   7      110.46      100.42      3.52 o

  -9   1   7      306.87      283.68      5.57 o

  -8   1   7        0.34        1.44      1.09 o

  -7   1   7        5.19        2.04      0.98 o

  -6   1   7      379.27      389.05      4.76 o

  -5   1   7     2408.84     2527.62     19.67 o

  -4   1   7        1.15        0.48      0.67 o

  -3   1   7     1649.51     1791.40     14.03 o

  -2   1   7     2128.22     2345.87     16.40 o

  -1   1   7      128.89      135.61      1.86 o

   0   1   7     1754.83     1901.10     14.43 o

   1   1   7     3403.68     3733.44     25.38 o

   2   1   7      377.75      414.58      3.95 o

   3   1   7       60.67       92.75      1.67 o

   4   1   7       67.98       58.82      1.57 o

   5   1   7        0.31        1.39      0.76 o

   6   1   7      460.20      463.34      5.49 o

   7   1   7     1453.93     1470.85     13.18 o

   8   1   7      119.58      119.39      2.91 o

   9   1   7       78.46       78.50      2.51 o

  10   1   7       32.99       36.26      2.70 o

  11   1   7        0.00       -0.58      2.22 o

  12   1   7        6.96       11.76      4.17 o

  13   1   7        6.20        9.19      7.71 o

 -14   2   7       34.97       36.61      3.63 o

 -13   2   7       98.53      104.31      5.06 o

 -12   2   7        6.37        7.43      2.44 o

 -11   2   7       12.94       10.47      2.11 o

 -10   2   7      378.76      345.87      6.93 o

  -9   2   7        5.20        3.90      1.45 o

  -8   2   7      203.89      176.76      3.96 o

  -7   2   7      247.63      223.39      4.25 o

  -6   2   7      356.63      315.73      4.93 o

  -5   2   7      307.31      264.38      3.81 o

  -4   2   7     1506.46     1564.93     12.06 o

  -3   2   7     2674.34     2807.77     20.00 o

  -2   2   7      591.85      659.50      5.91 o

  -1   2   7      698.03      708.31      6.56 o

   0   2   7       44.20       33.05      0.99 o

   1   2   7       23.64       14.19      0.89 o

   2   2   7      667.13      582.06      5.47 o

   3   2   7      108.93      124.95      2.14 o

   4   2   7      386.20      394.11      4.87 o

   5   2   7       21.69       31.48      1.84 o

   6   2   7        1.09       -0.80      1.85 o

   7   2   7       21.75       21.99      1.63 o

   8   2   7      345.23      310.12      5.02 o

   9   2   7        0.01        6.09      2.26 o

  10   2   7      296.81      266.51      5.97 o

  11   2   7       64.01       69.14      4.46 o

  12   2   7       17.37       20.96      3.10 o

 -13   3   7        3.57        2.59      2.77 o

 -12   3   7       58.65       54.52      3.88 o

 -11   3   7        3.19       -0.47      1.78 o

 -10   3   7       42.37       38.21      2.49 o

  -9   3   7       81.39       78.53      3.14 o

  -8   3   7      114.34      110.78      3.41 o

  -7   3   7      187.43      181.25      4.53 o

  -6   3   7      234.05      213.85      4.05 o

  -5   3   7      536.04      490.65      6.74 o

  -4   3   7      363.43      385.88      4.55 o

  -3   3   7      129.25      138.68      2.50 o

  -2   3   7      580.01      597.12      5.95 o

  -1   3   7      147.05      185.27      2.89 o

   0   3   7      309.43      353.02      5.03 o

   1   3   7      184.59      187.65      3.02 o

   2   3   7        3.16        7.69      1.06 o

   3   3   7       25.83       24.06      1.36 o

   4   3   7     1483.06     1470.91     14.50 o

   5   3   7      413.38      398.82      6.07 o

   6   3   7      158.37      164.82      3.87 o

   7   3   7        0.79        0.45      1.42 o

   8   3   7      122.75      124.10      4.11 o

   9   3   7       13.41       17.43      2.16 o

  10   3   7       16.02       12.70      2.60 o

  11   3   7       54.05       54.94      3.94 o

  12   3   7        8.75        9.62      2.88 o

 -12   4   7       19.78       31.14      3.41 o

 -11   4   7        5.21        7.72      2.36 o

 -10   4   7       36.22       42.99      3.08 o

  -9   4   7       14.90       11.90      2.08 o

  -8   4   7       37.33       40.03      2.73 o

  -7   4   7        1.57       -1.29      1.59 o

  -6   4   7      212.81      213.32      5.89 o

  -5   4   7      476.66      442.39      7.51 o

  -4   4   7        4.47        6.70      1.59 o

  -3   4   7      128.15      115.67      2.79 o

  -2   4   7      251.27      240.04      4.09 o

  -1   4   7       65.45       71.81      2.35 o

   0   4   7      346.77      353.49      5.22 o

   1   4   7        4.60        2.40      1.21 o

   2   4   7      428.15      406.05      6.32 o

   3   4   7     2038.61     2058.63     19.68 o

   4   4   7       44.31       51.16      2.53 o

   5   4   7       72.12       72.66      2.93 o

   6   4   7       58.59       56.74      4.02 o

   7   4   7       64.08       67.70      6.25 o

   8   4   7       69.07       69.03      3.47 o

   9   4   7       14.57       19.64      2.91 o

  10   4   7        7.72        8.58      2.53 o

  11   4   7       13.70       19.50      3.20 o

 -11   5   7       17.72       19.70      6.18 o

 -10   5   7       12.87       14.22      3.08 o

  -9   5   7        0.01       -0.23      2.34 o

  -8   5   7        1.04        1.94      2.04 o

  -7   5   7        3.36        5.37      2.33 o

  -6   5   7        4.26       -0.06      1.72 o

  -5   5   7        2.46        2.79      1.90 o

  -4   5   7        0.84        0.36      1.77 o

  -3   5   7      141.82      125.83      4.73 o

  -2   5   7      207.43      192.23      4.45 o

  -1   5   7       29.89       33.86      2.27 o

   0   5   7      291.18      271.99      5.95 o

   1   5   7      297.56      281.17      8.01 o

   2   5   7      230.16      219.01      5.46 o

   3   5   7      233.55      251.56      5.42 o

   4   5   7       25.42       26.24      2.25 o

   5   5   7       12.84       13.59      1.93 o

   6   5   7        1.07        4.06      1.93 o

   7   5   7       23.21       26.02      2.70 o

   8   5   7       25.10       30.64      3.36 o

   9   5   7        0.58        1.43      2.46 o

  10   5   7        0.10        3.46      4.41 o

  -8   6   7       12.73       18.59      2.96 o

  -7   6   7        7.68       14.16      3.22 o

  -6   6   7       14.56       12.49      2.75 o

  -5   6   7       10.74       14.33      2.51 o

  -4   6   7        5.60        2.44      1.98 o

  -3   6   7       12.45       10.41      2.41 o

  -2   6   7       82.07       72.54      4.10 o

  -1   6   7       17.29       16.17      2.74 o

   0   6   7        7.27        7.37      2.02 o

   1   6   7      111.09      110.08      4.25 o

   2   6   7       20.52       23.64      2.52 o

   3   6   7        4.11        3.49      2.02 o

   4   6   7        3.29        2.64      2.74 o

   5   6   7        4.70        3.75      2.13 o

   6   6   7       20.70       20.96      3.77 o

   7   6   7       46.21       56.12      5.94 o

  -5   7   7       29.43       36.87      8.46 o

  -4   7   7       54.05       63.91      4.37 o

  -3   7   7        0.86        0.27      2.27 o

  -2   7   7       25.91       27.59      5.41 o

  -1   7   7       46.34       47.98      4.25 o

   0   7   7       55.01       45.99      4.47 o

   1   7   7        1.40       -1.22      3.10 o

   2   7   7       12.80       10.85      2.57 o

   3   7   7       33.74       37.51      3.62 o

   4   7   7        6.07        7.15      4.26 o

 -14   0   8       16.83       17.45      3.72 o

 -12   0   8       68.09       65.43      5.89 o

 -10   0   8      211.75      201.98      7.59 o

  -8   0   8      426.60      413.55      8.44 o

  -6   0   8     2354.08     2500.52     31.34 o

  -4   0   8     1945.06     2094.84     21.32 o

  -2   0   8    15232.91    15317.02    204.02 o

   0   0   8      872.17     1066.01     16.26 o

   2   0   8    15767.63    16627.96    252.06 o

   4   0   8       51.25       52.08      1.87 o

   6   0   8       39.17       36.10      1.91 o

   8   0   8      274.05      270.50      6.57 o

  10   0   8       98.09       88.28      4.14 o

  12   0   8        9.68        7.60      6.60 o

 -14   1   8        0.15        0.39      2.08 o

 -13   1   8      204.35      184.50      6.18 o

 -12   1   8       98.35       96.24      4.37 o

 -11   1   8       34.68       39.23      2.93 o

 -10   1   8        5.46        3.21      1.51 o

  -9   1   8       77.24       71.22      2.87 o

  -8   1   8      466.13      433.25      6.11 o

  -7   1   8      218.47      195.98      3.39 o

  -6   1   8      632.96      624.87      6.62 o

  -5   1   8       55.98       84.50      1.93 o

  -4   1   8      874.31      821.80      7.54 o

  -3   1   8      372.09      351.35      3.51 o

  -2   1   8     1882.87     2154.31     15.26 o

  -1   1   8      489.15      483.43      4.53 o

   0   1   8      179.46      235.86      2.93 o

   1   1   8      173.18      198.02      2.38 o

   2   1   8      803.13      796.06      6.62 o

   3   1   8       31.13       53.35      1.32 o

   4   1   8     1610.08     1653.13     12.66 o

   5   1   8       58.15       57.89      1.57 o

   6   1   8       51.36       49.03      1.72 o

   7   1   8      124.06      109.90      2.67 o

   8   1   8        1.03        1.10      1.23 o

   9   1   8       10.52       13.43      1.85 o

  10   1   8       30.49       38.35      2.52 o

  11   1   8       15.06       24.92      3.25 o

  12   1   8      122.77      121.79      8.80 o

  13   1   8       32.05       24.15      5.71 o

 -14   2   8        1.47        0.05      2.53 o

 -13   2   8        1.98        5.18      2.74 o

 -12   2   8        6.91        1.71      3.91 o

 -11   2   8      407.65      393.78      7.80 o

 -10   2   8      231.36      224.48      5.53 o

  -9   2   8      255.23      263.45      5.10 o

  -8   2   8      123.40      126.25      3.38 o

  -7   2   8       37.42       44.66      2.03 o

  -6   2   8       21.07       21.15      1.33 o

  -5   2   8      520.25      529.75      5.97 o

  -4   2   8      895.58      928.31      7.90 o

  -3   2   8      323.27      268.86      3.25 o

  -2   2   8      157.89      174.72      2.47 o

  -1   2   8       17.62        8.65      0.92 o

   0   2   8        7.94       10.61      1.53 o

   1   2   8        0.10        1.20      1.04 o

   2   2   8      921.75      978.10      8.24 o

   3   2   8      161.42      151.91      2.45 o

   4   2   8      540.15      513.91      5.36 o

   5   2   8      503.42      483.84      5.81 o

   6   2   8       96.32       94.93      2.56 o

   7   2   8      822.63      826.97      8.98 o

   8   2   8      199.89      187.18      3.87 o

   9   2   8      294.08      285.17      7.54 o

  10   2   8      253.00      240.41      6.70 o

  11   2   8       32.95       50.18      3.95 o

  12   2   8        0.01       -3.06      3.20 o

 -13   3   8        9.89       17.52      3.21 o

 -12   3   8        1.66        3.11      2.23 o

 -11   3   8        0.48        0.95      1.96 o

 -10   3   8       39.70       39.81      2.57 o

  -9   3   8      309.71      288.47      5.76 o

  -8   3   8      120.16      112.56      3.47 o

  -7   3   8      182.70      152.57      3.82 o

  -6   3   8       25.64       28.53      1.87 o

  -5   3   8      309.78      297.59      5.03 o

  -4   3   8       94.36       97.26      2.43 o

  -3   3   8      585.43      554.48      5.77 o

  -2   3   8      191.74      200.19      3.00 o

  -1   3   8        6.87       10.55      1.07 o

   0   3   8       72.72       71.50      2.15 o

   1   3   8      240.63      217.04      3.56 o

   2   3   8      169.67      172.98      3.17 o

   3   3   8       55.97       50.92      1.82 o

   4   3   8       80.86       82.93      2.63 o

   5   3   8     1813.40     1734.83     17.62 o

   6   3   8      585.41      584.86      7.95 o

   7   3   8      113.34      113.87      3.38 o

   8   3   8        0.24        2.04      2.41 o

   9   3   8       41.42       45.25      3.39 o

  10   3   8       67.72       59.61      4.69 o

  11   3   8       57.07       55.93      4.00 o

  12   3   8       11.76       21.27      4.98 o

 -12   4   8       29.50       34.67      3.62 o

 -11   4   8       29.67       40.40      3.17 o

 -10   4   8        2.25        1.26      1.88 o

  -9   4   8       11.65       18.88      2.28 o

  -8   4   8        1.33        0.86      1.61 o

  -7   4   8        3.84        2.00      1.81 o

  -6   4   8       39.89       44.53      2.63 o

  -5   4   8       44.95       44.88      2.55 o

  -4   4   8      384.78      367.74      6.99 o

  -3   4   8      141.59      130.03      3.03 o

  -2   4   8      205.12      197.32      3.74 o

  -1   4   8      652.75      661.34      8.35 o

   0   4   8        0.85        1.33      1.19 o

   1   4   8       58.31       48.67      2.05 o

   2   4   8       49.27       47.47      2.45 o

   3   4   8      568.75      534.78      7.67 o

   4   4   8      502.01      477.46      7.28 o

   5   4   8      230.49      216.85      7.73 o

   6   4   8     1037.90     1013.44     12.19 o

   7   4   8        2.27        1.70      1.73 o

   8   4   8        9.68        9.55      2.27 o

   9   4   8       23.89       22.97      2.87 o

  10   4   8        0.57        0.94      2.35 o

  11   4   8        2.97        2.21      5.75 o

 -11   5   8        5.73        7.17      5.58 o

 -10   5   8        4.04        6.26      2.41 o

  -9   5   8        5.00        7.21      2.54 o

  -8   5   8       20.11       20.61      2.64 o

  -7   5   8        0.33        1.17      1.99 o

  -6   5   8        1.34        0.65      1.94 o

  -5   5   8        1.25       -0.05      2.14 o

  -4   5   8      112.25      100.74      4.38 o

  -3   5   8        3.95        0.21      1.76 o

  -2   5   8        0.02       -1.49      1.49 o

  -1   5   8       43.53       39.09      2.26 o

   0   5   8       69.51       71.33      2.95 o

   1   5   8      202.65      198.49      5.14 o

   2   5   8       81.35       86.86      3.31 o

   3   5   8       27.19       25.75      2.21 o

   4   5   8       82.98       73.94      3.21 o

   5   5   8       23.21       21.37      2.21 o

   6   5   8       22.08       24.05      2.93 o

   7   5   8        2.00        0.15      2.44 o

   8   5   8        0.66        3.62      2.00 o

   9   5   8        6.94       13.54      3.37 o

  -8   6   8       14.94       15.79      2.99 o

  -7   6   8        2.32       -0.27      2.14 o

  -6   6   8        3.27        3.72      2.22 o

  -5   6   8        4.83        1.26      2.01 o

  -4   6   8        0.01       -2.68      2.68 o

  -3   6   8        0.57        1.37      2.04 o

  -2   6   8       42.59       45.40      3.42 o

  -1   6   8       20.07       22.28      3.59 o

   0   6   8      139.63      135.49      4.37 o

   1   6   8        0.03        0.12      1.84 o

   2   6   8        2.26        2.96      1.95 o

   3   6   8        0.18       -0.81      1.87 o

   4   6   8       13.11       14.73      2.24 o

   5   6   8        3.74        3.64      2.37 o

   6   6   8       37.35       43.68      4.03 o

   7   6   8       25.01       20.27      6.55 o

  -5   7   8       34.01       49.85      9.54 o

  -4   7   8        4.94        7.86      3.18 o

  -3   7   8        0.19        0.48      2.40 o

  -2   7   8        7.43        9.21      3.05 o

  -1   7   8       12.73       13.45      4.54 o

   0   7   8        1.76        4.96      2.94 o

   1   7   8        1.42        6.87      2.56 o

   2   7   8       18.36       17.79      2.78 o

   3   7   8        6.37       15.22      3.08 o

 -13   0   9      381.78      391.85     19.67 o

 -11   0   9      348.08      314.03     10.19 o

  -9   0   9       12.10       18.41      2.20 o

  -7   0   9       20.07       29.15      2.94 o

  -5   0   9     3907.82     4017.01     39.26 o

  -3   0   9     1082.98      986.96     12.43 o

  -1   0   9      107.82       87.73      1.87 o

   1   0   9       20.87       15.80      2.06 o

   3   0   9      807.63      824.73      9.79 o

   5   0   9      244.77      227.66      4.38 o

   7   0   9      355.64      346.54      9.79 o

   9   0   9      250.10      231.11      6.35 o

  11   0   9       35.09       24.63      7.26 o

  13   0   9       21.15       33.19      8.34 o

 -14   1   9       22.75       22.82      2.93 o

 -13   1   9       18.17       25.80      3.09 o

 -12   1   9       64.26       74.63      3.87 o

 -11   1   9       48.17       48.85      3.72 o

 -10   1   9        0.98       -1.71      1.71 o

  -9   1   9       60.86       58.22      2.65 o

  -8   1   9        6.18        5.35      1.26 o

  -7   1   9      684.93      687.04      7.39 o

  -6   1   9       83.56       80.30      2.04 o

  -5   1   9      110.99       97.74      2.23 o

  -4   1   9      133.98      135.25      1.99 o

  -3   1   9     1516.35     1774.83     13.81 o

  -2   1   9     3250.75     3482.85     23.92 o

  -1   1   9      364.66      390.57      3.94 o

   0   1   9       88.45      123.81      1.98 o

   1   1   9      985.75      931.76      8.53 o

   2   1   9     1867.64     2060.98     15.94 o

   3   1   9      805.30      907.70      7.65 o

   4   1   9      930.51     1020.08      8.61 o

   5   1   9       94.28       88.84      2.38 o

   6   1   9       75.52       76.93      2.13 o

   7   1   9       61.88       53.90      1.96 o

   8   1   9        4.14        2.56      1.30 o

   9   1   9       27.75       32.93      3.10 o

  10   1   9      184.12      178.87      5.62 o

  11   1   9       15.57       11.89      3.98 o

  12   1   9       18.30       12.97      4.63 o

 -14   2   9       13.30       17.31      4.12 o

 -13   2   9        0.32        3.47      2.22 o

 -12   2   9      159.19      152.93      5.56 o

 -11   2   9        3.30        2.20      1.90 o

 -10   2   9      229.62      224.39      5.55 o

  -9   2   9        4.25        4.43      1.50 o

  -8   2   9       11.91       10.43      1.55 o

  -7   2   9      138.82      131.15      3.32 o

  -6   2   9       82.64       76.62      2.16 o

  -5   2   9       41.32       40.34      1.93 o

  -4   2   9     2258.40     2220.27     16.46 o

  -3   2   9     1572.44     1696.61     12.96 o

  -2   2   9        1.50        8.94      0.80 o

  -1   2   9     1343.59     1446.33     11.90 o

   0   2   9     1869.00     2075.38     16.22 o

   1   2   9      439.57      461.61      5.13 o

   2   2   9       20.58       12.84      0.88 o

   3   2   9       40.60       36.94      1.37 o

   4   2   9      383.41      368.70      4.38 o

   5   2   9       12.63       11.21      1.22 o

   6   2   9      511.34      474.48      6.05 o

   7   2   9      383.85      385.62      5.59 o

   8   2   9      435.97      426.25      6.56 o

   9   2   9        3.62        1.74      2.16 o

  10   2   9        0.95        3.43      2.34 o

  11   2   9       35.73       35.49      4.90 o

  12   2   9       21.37       26.96      4.48 o

 -13   3   9        3.35        1.26      2.45 o

 -12   3   9        6.20        8.82      2.33 o

 -11   3   9        4.70        7.35      2.12 o

 -10   3   9      134.75      134.49      4.08 o

  -9   3   9      248.78      231.44      5.17 o

  -8   3   9      157.92      144.14      4.44 o

  -7   3   9      235.15      216.88      4.63 o

  -6   3   9      520.85      518.68      7.29 o

  -5   3   9      127.82      123.69      3.19 o

  -4   3   9       17.40       15.18      1.27 o

  -3   3   9      106.45      102.42      2.68 o

  -2   3   9      155.40      174.19      2.78 o

  -1   3   9       41.09       35.67      1.57 o

   0   3   9        0.95       -0.17      0.80 o

   1   3   9      208.65      203.81      3.48 o

   2   3   9       11.43       15.33      1.18 o

   3   3   9       46.18       47.71      1.80 o

   4   3   9        4.56        2.46      1.36 o

   5   3   9        6.44       11.43      1.60 o

   6   3   9      136.56      136.64      3.63 o

   7   3   9        1.49        4.61      1.54 o

   8   3   9      381.71      386.46      8.58 o

   9   3   9       92.84       93.41      4.43 o

  10   3   9        3.05        4.60      2.39 o

  11   3   9        1.83       12.19      3.21 o

  12   3   9       69.78       66.53      7.57 o

 -12   4   9        3.78        4.99      2.50 o

 -11   4   9        2.70        8.74      2.54 o

 -10   4   9       15.21       14.73      2.25 o

  -9   4   9       24.07       18.87      2.26 o

  -8   4   9       41.94       47.14      3.24 o

  -7   4   9       64.59       51.71      3.20 o

  -6   4   9      122.05      122.21      4.03 o

  -5   4   9      816.89      742.60     13.17 o

  -4   4   9      111.19      114.86      3.69 o

  -3   4   9      180.10      172.79      3.92 o

  -2   4   9       11.29       11.19      1.25 o

  -1   4   9       53.52       49.64      2.17 o

   0   4   9       54.99       54.86      2.25 o

   1   4   9      113.08      101.49      2.98 o

   2   4   9       14.63       12.42      1.53 o

   3   4   9       82.45       73.46      3.30 o

   4   4   9      859.90      855.88     10.61 o

   5   4   9      826.61      789.80     10.24 o

   6   4   9        0.03        0.51      1.98 o

   7   4   9       94.70      103.20      4.73 o

   8   4   9        7.08        9.11      2.31 o

   9   4   9        3.31        0.33      2.10 o

  10   4   9       17.83       16.74      3.06 o

  11   4   9       13.03       26.65      7.91 o

 -11   5   9        3.49        2.39      5.21 o

 -10   5   9        2.26        1.16      2.16 o

  -9   5   9       29.81       29.61      3.29 o

  -8   5   9       16.82       18.52      2.55 o

  -7   5   9        4.66        4.99      2.56 o

  -6   5   9        0.25       -0.56      1.88 o

  -5   5   9       66.79       64.33      3.73 o

  -4   5   9      102.14       93.47      4.29 o

  -3   5   9       61.29       60.44      3.46 o

  -2   5   9      121.54      116.69      4.01 o

  -1   5   9       53.16       58.90      2.66 o

   0   5   9      258.22      236.95      6.49 o

   1   5   9      140.39      152.84      4.53 o

   2   5   9      306.84      297.65      5.90 o

   3   5   9      200.64      190.71      4.77 o

   4   5   9        7.06        7.70      2.05 o

   5   5   9       69.73       65.85      3.10 o

   6   5   9       15.79       11.43      2.61 o

   7   5   9       18.39       19.31      2.80 o

   8   5   9        1.22        1.16      2.31 o

   9   5   9       46.47       44.66      4.88 o

  -8   6   9        0.14        0.19      2.75 o

  -7   6   9        6.59        3.38      2.26 o

  -6   6   9        0.64       -0.53      2.09 o

  -5   6   9       22.54       26.10      2.89 o

  -4   6   9        5.84        5.56      2.28 o

  -3   6   9        0.38        3.14      2.10 o

  -2   6   9       66.33       72.04      4.12 o

  -1   6   9       38.93       47.79      4.06 o

   0   6   9      113.96      107.36      4.21 o

   1   6   9        0.01        1.84      1.92 o

   2   6   9        2.29       -1.46      2.62 o

   3   6   9       20.84       25.00      2.60 o

   4   6   9        6.98        7.62      2.23 o

   5   6   9       35.91       42.50      4.09 o

   6   6   9        6.04        9.28      3.47 o

   7   6   9        7.87       10.33      6.26 o

  -5   7   9       21.79       22.32      7.77 o

  -4   7   9        0.30        1.69     11.54 o

  -3   7   9        0.14       -2.81      3.63 o

  -2   7   9       26.29       40.82      7.34 o

  -1   7   9        0.00        1.62      2.48 o

   0   7   9        5.33        7.18      3.11 o

   1   7   9        5.34        3.72      2.48 o

   2   7   9        5.96       12.40      2.54 o

   3   7   9        2.68        0.90      3.47 o

 -14   0  10        3.62       13.13      7.64 o

 -12   0  10       36.24       41.76      4.30 o

 -10   0  10      123.70      119.56      5.83 o

  -8   0  10      107.92      105.33      4.05 o

  -6   0  10     1266.32     1288.15     14.75 o

  -4   0  10       55.58       64.81      2.10 o

  -2   0  10     2053.86     2234.66     22.30 o

   0   0  10     8848.29     9478.26    125.48 o

   2   0  10      661.44      613.96      7.64 o

   4   0  10     6295.38     6672.66     63.81 o

   6   0  10       76.91       79.67      2.73 o

   8   0  10      257.89      228.66      6.07 o

  10   0  10        6.60       10.37      3.10 o

  12   0  10      197.13      236.43     17.08 o

 -14   1  10       16.49       18.32      2.57 o

 -13   1  10       13.56       14.62      2.67 o

 -12   1  10       60.23       61.30      3.61 o

 -11   1  10      490.81      478.79     11.27 o

 -10   1  10      100.43       97.63      3.50 o

  -9   1  10      242.51      224.31      5.01 o

  -8   1  10      387.43      362.98      8.55 o

  -7   1  10     1572.37     1534.04     13.61 o

  -6   1  10      194.30      221.83      3.51 o

  -5   1  10        2.40        1.10      0.90 o

  -4   1  10      215.70      199.72      2.99 o

  -3   1  10       56.97       61.03      2.36 o

  -2   1  10      766.28      669.58      5.77 o

  -1   1  10       40.87       44.42      1.19 o

   0   1  10      292.98      271.82      3.31 o

   1   1  10      989.79     1087.63      8.59 o

   2   1  10     3510.30     3702.78     26.19 o

   3   1  10     2601.36     2853.55     20.45 o

   4   1  10      333.86      349.32      4.04 o

   5   1  10      333.07      356.56      4.28 o

   6   1  10      173.69      170.98      3.19 o

   7   1  10       12.45       12.69      1.43 o

   8   1  10       36.13       33.37      2.00 o

   9   1  10       86.90       91.57      3.92 o

  10   1  10      175.46      168.22      6.27 o

  11   1  10        1.43        3.92      2.75 o

  12   1  10        5.07        5.81      4.52 o

 -14   2  10       10.80       15.21      6.08 o

 -13   2  10        2.78       -0.78      1.98 o

 -12   2  10       20.39       20.39      2.36 o

 -11   2  10       25.88       28.10      2.49 o

 -10   2  10      160.35      154.90      4.63 o

  -9   2  10      296.64      288.33      5.48 o

  -8   2  10      531.28      531.59      7.50 o

  -7   2  10     1674.32     1580.27     15.60 o

  -6   2  10       73.45       66.71      2.08 o

  -5   2  10     1034.02     1040.94      9.90 o

  -4   2  10     3020.05     3114.09     22.33 o

  -3   2  10       35.13       30.33      1.16 o

  -2   2  10      117.92      117.92      2.07 o

  -1   2  10      952.85     1026.37      9.02 o

   0   2  10      594.78      610.35      6.03 o

   1   2  10       21.65       15.34      1.00 o

   2   2  10      428.66      456.63      4.82 o

   3   2  10      558.16      572.49      5.77 o

   4   2  10      106.12      115.11      2.31 o

   5   2  10      412.15      406.76      5.36 o

   6   2  10      177.28      183.15      3.60 o

   7   2  10       91.01       85.52      3.21 o

   8   2  10      370.33      368.17      6.88 o

   9   2  10       63.96       70.92      3.25 o

  10   2  10       40.08       26.31      4.15 o

  11   2  10      248.73      257.29     10.49 o

  12   2  10        0.42        3.33      3.36 o

 -13   3  10       32.98       35.17      3.23 o

 -12   3  10        0.31       -1.34      2.21 o

 -11   3  10        0.09       -0.35      1.84 o

 -10   3  10       12.63        5.91      1.75 o

  -9   3  10       58.66       61.20      2.85 o

  -8   3  10      328.80      331.38      6.08 o

  -7   3  10        2.77       -0.44      1.72 o

  -6   3  10       49.41       44.76      3.92 o

  -5   3  10       21.22       23.96      1.61 o

  -4   3  10        6.00       12.16      1.28 o

  -3   3  10      155.42      117.77      2.33 o

  -2   3  10        0.01       -0.21      0.78 o

  -1   3  10      274.73      254.78      4.20 o

   0   3  10       16.54       23.81      1.36 o

   1   3  10       51.11       52.61      1.80 o

   2   3  10      160.52      175.99      3.28 o

   3   3  10      200.98      184.43      3.80 o

   4   3  10      114.30      109.50      3.06 o

   5   3  10      109.17       94.36      2.98 o

   6   3  10      340.92      332.30      6.53 o

   7   3  10      816.08      770.34     11.19 o

   8   3  10      171.27      156.78      5.65 o

   9   3  10       14.75       18.89      2.60 o

  10   3  10        1.48        1.71      2.73 o

  11   3  10       70.12       59.62      4.86 o

 -12   4  10        0.22        4.39      2.56 o

 -11   4  10       18.56       26.43      3.01 o

 -10   4  10       25.87       25.09      2.64 o

  -9   4  10       16.76       19.47      2.45 o

  -8   4  10      167.39      164.78      5.87 o

  -7   4  10        0.10       -1.48      1.48 o

  -6   4  10      299.40      286.66      5.74 o

  -5   4  10        3.56        3.14      1.56 o

  -4   4  10       35.09       37.35      2.36 o

  -3   4  10      147.33      149.06      3.69 o

  -2   4  10       16.00       13.57      1.33 o

  -1   4  10       28.91       32.91      1.90 o

   0   4  10      141.27      137.95      3.44 o

   1   4  10        0.76        0.95      1.22 o

   2   4  10       12.78       13.59      1.57 o

   3   4  10      275.24      258.33      5.09 o

   4   4  10      138.25      142.51      3.90 o

   5   4  10      133.42      130.63      3.54 o

   6   4  10       95.36       89.03      3.79 o

   7   4  10       15.95       18.03      2.63 o

   8   4  10        8.85        6.21      4.05 o

   9   4  10        2.29        0.72      2.32 o

  10   4  10        5.23        8.44      3.00 o

 -11   5  10        9.92       19.02      6.32 o

 -10   5  10       46.94       53.90      3.78 o

  -9   5  10        1.16        0.26      2.05 o

  -8   5  10        3.97        1.92      2.08 o

  -7   5  10        5.92        8.82      2.22 o

  -6   5  10        3.01        2.84      1.90 o

  -5   5  10       20.72       20.66      2.62 o

  -4   5  10      104.32       97.63      4.43 o

  -3   5  10        6.06        6.00      2.17 o

  -2   5  10      288.39      283.37      6.23 o

  -1   5  10      240.75      220.38      4.85 o

   0   5  10       28.34       26.93      2.01 o

   1   5  10        0.33        0.87      1.87 o

   2   5  10       22.62       19.61      2.24 o

   3   5  10       17.33       19.38      2.07 o

   4   5  10       48.74       50.47      2.79 o

   5   5  10       36.18       31.98      2.83 o

   6   5  10       65.83       69.93      4.26 o

   7   5  10        4.33        5.24      2.60 o

   8   5  10       38.91       41.74      3.63 o

   9   5  10        0.07        2.47      4.87 o

  -8   6  10        3.25        5.42      2.48 o

  -7   6  10        0.82       -2.04      2.04 o

  -6   6  10       39.95       42.83      3.59 o

  -5   6  10        0.32        2.63      2.06 o

  -4   6  10        2.11        1.17      2.10 o

  -3   6  10        1.09        2.32      2.11 o

  -2   6  10        0.76        2.51      2.06 o

  -1   6  10        9.63       12.65      2.98 o

   0   6  10        1.27        5.58      2.05 o

   1   6  10       13.56       18.43      2.40 o

   2   6  10       37.15       45.69      3.12 o

   3   6  10        9.80       13.08      2.51 o

   4   6  10       31.51       34.68      3.28 o

   5   6  10        9.15        7.35      2.78 o

   6   6  10        4.36        4.80      2.69 o

   7   6  10        0.20        7.03      5.98 o

  -5   7  10        0.20        4.38      6.32 o

  -4   7  10        1.45        8.18      6.65 o

  -3   7  10        4.33        8.82      3.03 o

  -2   7  10       18.32       26.10      3.62 o

  -1   7  10        8.12       19.06      3.66 o

   0   7  10       10.45        4.98      4.98 o

   1   7  10       33.32       40.11      3.86 o

   2   7  10        1.30        1.62      2.65 o

   3   7  10       14.05       11.74      3.63 o

 -13   0  11        4.15        3.14      2.61 o

 -11   0  11      375.29      373.45     11.29 o

  -9   0  11        6.09        5.73      1.80 o

  -7   0  11      445.71      412.12      8.24 o

  -5   0  11     5092.43     5458.59     52.62 o

  -3   0  11     9773.80    10677.58     99.38 o

  -1   0  11      914.09     1024.58     12.62 o

   1   0  11      956.89      778.43     13.43 o

   3   0  11      313.73      297.59      6.01 o

   5   0  11      752.38      771.95     11.88 o

   7   0  11      304.68      315.95      7.53 o

   9   0  11        0.14        3.81      2.41 o

  11   0  11        5.83       13.47      3.53 o

 -14   1  11        0.03        3.18      2.72 o

 -13   1  11       24.57       31.50      2.88 o

 -12   1  11       70.57       65.37      3.74 o

 -11   1  11        0.01        3.40      1.82 o

 -10   1  11       32.09       30.54      2.45 o

  -9   1  11       44.35       53.86      2.62 o

  -8   1  11        6.79        7.65      1.37 o

  -7   1  11      138.30      114.94      2.65 o

  -6   1  11      242.88      252.62      3.84 o

  -5   1  11      819.46      784.26      6.97 o

  -4   1  11     2860.53     3002.60     21.32 o

  -3   1  11     2683.03     2831.42     20.04 o

  -2   1  11     5021.04     5721.72     38.54 o

  -1   1  11      123.09       88.77      1.64 o

   0   1  11     1304.00     1290.20     11.20 o

   1   1  11      256.46      289.42      4.78 o

   2   1  11      493.89      423.04      4.33 o

   3   1  11     1432.69     1464.19     11.52 o

   4   1  11       19.97       20.33      1.07 o

   5   1  11      202.14      193.41      3.02 o

   6   1  11     1119.93     1105.45     11.79 o

   7   1  11      191.16      199.01      4.17 o

   8   1  11        1.71        1.54      1.46 o

   9   1  11      116.84      124.95      4.65 o

  10   1  11        5.72        9.35      2.37 o

  11   1  11       70.46       76.63      5.37 o

  12   1  11       54.69       54.55      5.61 o

 -14   2  11        0.51       12.04      6.89 o

 -13   2  11        0.58        0.57      2.25 o

 -12   2  11        9.01       12.05      2.15 o

 -11   2  11       71.86       69.87      3.44 o

 -10   2  11       38.96       38.67      2.71 o

  -9   2  11      339.67      335.49      6.70 o

  -8   2  11      798.04      747.97      9.39 o

  -7   2  11       96.53      101.79      2.99 o

  -6   2  11      295.10      280.94      4.31 o

  -5   2  11        2.33        3.01      0.99 o

  -4   2  11      274.38      288.69      4.50 o

  -3   2  11      151.04      163.74      2.53 o

  -2   2  11      124.91      122.87      2.15 o

  -1   2  11       48.42       30.31      1.22 o

   0   2  11      365.33      489.33      5.21 o

   1   2  11      115.81      124.30      2.40 o

   2   2  11      310.16      283.14      3.61 o

   3   2  11       97.89       96.40      2.08 o

   4   2  11        7.06        6.82      1.01 o

   5   2  11        2.39        5.49      1.24 o

   6   2  11      294.25      280.70      5.59 o

   7   2  11      180.36      169.54      4.45 o

   8   2  11       53.56       52.35      2.84 o

   9   2  11      212.39      217.95      6.27 o

  10   2  11      292.75      302.67     11.26 o

  11   2  11       37.69       40.08      4.99 o

  12   2  11       21.10       29.61      5.47 o

 -13   3  11        1.14        6.28      2.21 o

 -12   3  11      118.20      121.44      5.18 o

 -11   3  11        0.07       -1.81      1.81 o

 -10   3  11        7.03        9.45      2.08 o

  -9   3  11       13.93       12.49      2.07 o

  -8   3  11      338.61      312.60      5.94 o

  -7   3  11       53.63       46.40      2.65 o

  -6   3  11      735.49      736.93      9.28 o

  -5   3  11      674.90      601.57      7.18 o

  -4   3  11      913.76      849.13      8.90 o

  -3   3  11       53.51       52.26      1.64 o

  -2   3  11       39.78       42.15      1.62 o

  -1   3  11        2.56        2.50      0.93 o

   0   3  11       48.62       54.62      2.48 o

   1   3  11        3.53        4.71      1.36 o

   2   3  11        3.41        4.86      1.06 o

   3   3  11        2.85        2.95      1.15 o

   4   3  11      375.77      362.93      5.76 o

   5   3  11        0.25       -1.42      1.42 o

   6   3  11      199.59      202.15      5.10 o

   7   3  11       28.77       34.22      2.59 o

   8   3  11      191.60      201.30      5.48 o

   9   3  11       68.03       67.77      4.80 o

  10   3  11       36.58       39.12      3.92 o

  11   3  11       13.45       21.33      4.11 o

 -12   4  11        0.56        5.18      4.60 o

 -11   4  11       19.48       18.24      2.79 o

 -10   4  11       89.29      102.11      5.30 o

  -9   4  11        5.66        3.36      2.00 o

  -8   4  11        0.01        0.82      1.66 o

  -7   4  11       49.77       47.21      2.61 o

  -6   4  11      390.29      389.36      9.09 o

  -5   4  11      200.62      185.83      4.91 o

  -4   4  11      147.67      143.69      4.20 o

  -3   4  11      159.07      140.18      3.63 o

  -2   4  11       34.22       33.56      1.73 o

  -1   4  11      152.36      150.66      3.62 o

   0   4  11      271.13      245.37      4.69 o

   1   4  11       58.59       67.48      2.52 o

   2   4  11      323.08      313.51      5.57 o

   3   4  11       36.12       31.65      2.13 o

   4   4  11        1.96       -1.30      2.35 o

   5   4  11        1.44        0.70      1.79 o

   6   4  11        2.11        3.93      1.85 o

   7   4  11       24.68       23.72      2.42 o

   8   4  11       30.41       36.83      3.39 o

   9   4  11       35.97       32.12      3.82 o

  10   4  11        3.27        5.10      2.95 o

 -11   5  11       22.88       28.27      7.63 o

 -10   5  11        1.00        0.15      2.30 o

  -9   5  11        0.47        1.05      2.02 o

  -8   5  11        0.91       -1.05      2.06 o

  -7   5  11        8.86        6.12      2.25 o

  -6   5  11        1.54        1.75      2.50 o

  -5   5  11      130.57      131.24      5.09 o

  -4   5  11       12.08        8.50      2.14 o

  -3   5  11        2.87        1.31      1.89 o

  -2   5  11        2.84        4.48      1.58 o

  -1   5  11       11.15       13.84      2.47 o

   0   5  11       20.28       22.33      2.03 o

   1   5  11        3.48        1.67      1.67 o

   2   5  11        0.51        0.24      1.77 o

   3   5  11        2.43        6.15      1.94 o

   4   5  11       11.80        9.97      2.13 o

   5   5  11      175.49      171.51      4.82 o

   6   5  11        7.18       10.69      2.78 o

   7   5  11        7.76        5.74      2.57 o

   8   5  11        1.30        3.13      2.44 o

   9   5  11       14.75       35.22      9.57 o

  -8   6  11       10.04        8.62      3.82 o

  -7   6  11       22.72       29.20      3.30 o

  -6   6  11        7.66        8.66      2.60 o

  -5   6  11        3.49        0.68      2.22 o

  -4   6  11        1.05       -1.29      2.09 o

  -3   6  11       10.09        8.26      2.29 o

  -2   6  11        9.79       10.26      2.50 o

  -1   6  11        0.02       -1.25      2.28 o

   0   6  11        6.29        8.88      2.18 o

   1   6  11      142.29      144.03      4.91 o

   2   6  11        0.26        1.08      2.23 o

   3   6  11       12.63        7.13      2.31 o

   4   6  11        8.68       12.39      2.51 o

   5   6  11        3.30        5.98      2.82 o

   6   6  11        4.50        5.67      3.78 o

  -4   7  11        6.97       11.64      4.60 o

  -3   7  11       17.52       34.48      6.29 o

  -2   7  11       36.89       45.52      4.38 o

  -1   7  11        2.66        1.49      4.26 o

   0   7  11        1.26        1.16      6.33 o

   1   7  11        0.13        1.71      3.57 o

   2   7  11       12.07       15.48      2.90 o

 -14   0  12      174.98      172.84      8.59 o

 -12   0  12        6.92       18.15      3.37 o

 -10   0  12        5.19        1.72      2.09 o

  -8   0  12      103.06      100.09      4.02 o

  -6   0  12       60.52       50.89      2.12 o

  -4   0  12     3863.17     4021.03     39.42 o

  -2   0  12     7104.70     7455.58     83.40 o

   0   0  12      206.89      186.80      5.19 o

   2   0  12     3682.06     4087.28     40.06 o

   4   0  12      728.50      832.92     10.55 o

   6   0  12      317.24      290.64      7.09 o

   8   0  12       12.93       13.62      5.22 o

  10   0  12       22.08       27.66      3.86 o

  12   0  12        3.41       14.38      7.00 o

 -14   1  12       20.05       20.07      3.41 o

 -13   1  12        8.95        5.35      2.08 o

 -12   1  12       33.36       32.07      2.85 o

 -11   1  12       41.35       36.67      2.76 o

 -10   1  12      163.59      157.60      4.48 o

  -9   1  12        7.74       14.59      2.64 o

  -8   1  12      237.90      235.76      4.49 o

  -7   1  12       82.51       70.01      2.23 o

  -6   1  12      313.57      289.74      4.20 o

  -5   1  12       30.45       27.21      1.34 o

  -4   1  12      395.97      372.93      4.07 o

  -3   1  12       53.61       66.12      1.70 o

  -2   1  12      580.25      689.43      9.75 o

  -1   1  12     1613.38     1838.90     14.39 o

   0   1  12      438.96      412.80      4.80 o

   1   1  12       60.57       64.18      3.11 o

   2   1  12      372.10      348.39      3.81 o

   3   1  12      105.69       92.32      2.64 o

   4   1  12      583.46      584.17      8.17 o

   5   1  12       71.37       74.43      2.18 o

   6   1  12      201.08      198.50      4.67 o

   7   1  12      151.99      138.84      4.06 o

   8   1  12        0.88        3.31      1.55 o

   9   1  12       70.10       75.31      3.82 o

  10   1  12       29.27       34.40      3.06 o

  11   1  12       64.98       75.10      5.30 o

  12   1  12      115.61      129.58     17.89 o

 -14   2  12        2.82        6.97      6.75 o

 -13   2  12       83.18       81.37      4.84 o

 -12   2  12       41.36       46.80      3.06 o

 -11   2  12       24.32       27.73      2.32 o

 -10   2  12      107.17       95.42      3.80 o

  -9   2  12      474.92      456.35      8.04 o

  -8   2  12      102.25      102.43      3.24 o

  -7   2  12       19.94       18.83      1.67 o

  -6   2  12       64.03       55.21      2.00 o

  -5   2  12      318.15      296.38      4.37 o

  -4   2  12      328.83      340.32      4.61 o

  -3   2  12      507.03      535.90      5.44 o

  -2   2  12      606.23      702.42      6.56 o

  -1   2  12      118.00      102.84      2.08 o

   0   2  12      459.32      506.92      5.41 o

   1   2  12      329.33      353.43      4.85 o

   2   2  12      388.47      342.55      4.42 o

   3   2  12       82.96       60.67      1.73 o

   4   2  12       79.00       92.59      2.47 o

   5   2  12     1171.79     1102.53     13.12 o

   6   2  12     1096.82     1058.04     13.05 o

   7   2  12       47.30       44.19      2.95 o

   8   2  12        0.33       -0.15      1.87 o

   9   2  12      217.32      234.46      6.60 o

  10   2  12        0.00        3.25      3.37 o

  11   2  12       35.21       39.35      5.85 o

  12   2  12        2.22       12.55      4.33 o

 -13   3  12       14.91       18.21      5.09 o

 -12   3  12       14.94       15.81      2.53 o

 -11   3  12        8.82        5.99      2.06 o

 -10   3  12        6.27        9.07      2.13 o

  -9   3  12       16.64       16.46      1.95 o

  -8   3  12       53.80       57.81      2.78 o

  -7   3  12      351.08      338.04      6.08 o

  -6   3  12      651.11      594.55      8.18 o

  -5   3  12      900.35      852.92      9.17 o

  -4   3  12       10.50       15.84      1.41 o

  -3   3  12      165.40      143.36      2.92 o

  -2   3  12       15.13       13.87      1.13 o

  -1   3  12       51.09       54.63      1.97 o

   0   3  12       24.65       26.11      1.49 o

   1   3  12        0.41        1.05      0.93 o

   2   3  12      135.37      133.35      2.93 o

   3   3  12      219.82      201.86      4.70 o

   4   3  12       62.43       62.41      2.82 o

   5   3  12      177.47      175.13      4.68 o

   6   3  12        0.28       -1.18      2.08 o

   7   3  12       97.24      101.51      3.89 o

   8   3  12      147.38      142.53      5.31 o

   9   3  12       41.62       43.26      7.47 o

  10   3  12        2.11       -2.63      2.63 o

  11   3  12       22.91       32.06      6.12 o

 -12   4  12       20.31       20.47      7.16 o

 -11   4  12        5.55        2.21      3.50 o

 -10   4  12       32.47       34.25      3.13 o

  -9   4  12       42.08       45.71      3.31 o

  -8   4  12       13.17       10.69      2.04 o

  -7   4  12       12.10       11.72      1.99 o

  -6   4  12        3.97        2.13      1.77 o

  -5   4  12        2.16        2.06      1.75 o

  -4   4  12      520.27      490.26      7.37 o

  -3   4  12       26.35       29.53      1.99 o

  -2   4  12      259.96      267.60      4.58 o

  -1   4  12      609.45      575.58      7.81 o

   0   4  12        6.16        4.61      1.61 o

   1   4  12       33.48       34.37      1.99 o

   2   4  12       12.40       10.25      1.64 o

   3   4  12      188.32      187.59      4.98 o

   4   4  12       65.39       59.14      3.15 o

   5   4  12        4.71        4.21      1.78 o

   6   4  12       16.60       16.97      2.26 o

   7   4  12       75.45       74.54      3.69 o

   8   4  12      107.41      109.90      5.93 o

   9   4  12        3.91        1.54      2.89 o

  10   4  12       13.72       22.63      7.69 o

 -10   5  12        0.17        1.59      2.33 o

  -9   5  12        1.73        3.63      2.19 o

  -8   5  12       81.49       80.48      5.45 o

  -7   5  12        2.51        4.56      2.18 o

  -6   5  12       65.66       64.28      3.87 o

  -5   5  12        1.94        1.38      2.00 o

  -4   5  12       22.62       33.87      3.00 o

  -3   5  12       35.17       46.74      3.32 o

  -2   5  12       74.16       68.70      3.23 o

  -1   5  12       81.07       74.55      2.75 o

   0   5  12       90.68       88.86      3.25 o

   1   5  12        4.35        3.28      1.76 o

   2   5  12      122.54      117.52      4.79 o

   3   5  12        9.13        5.74      1.90 o

   4   5  12      221.74      229.93      5.53 o

   5   5  12       14.55       12.37      2.36 o

   6   5  12        8.32       10.80      2.39 o

   7   5  12        5.21        7.12      2.75 o

   8   5  12        0.56       -2.36      4.46 o

  -8   6  12        0.15        1.74      3.50 o

  -7   6  12       12.09       11.63      2.60 o

  -6   6  12       10.95        9.30      3.66 o

  -5   6  12       17.74       19.73      2.80 o

  -4   6  12        0.73       -0.48      2.64 o

  -3   6  12        1.67        4.18      2.80 o

  -2   6  12       21.44       21.21      4.32 o

  -1   6  12       69.33       71.51      4.74 o

   0   6  12       41.90       43.97      4.12 o

   1   6  12       91.18      101.46      4.22 o

   2   6  12        0.37        0.43      2.07 o

   3   6  12        5.98        7.38      2.46 o

   4   6  12       19.61       22.27      3.53 o

   5   6  12       14.81       11.65      3.42 o

   6   6  12        3.35        8.26      6.75 o

  -4   7  12        1.66        2.54      4.19 o

  -3   7  12        3.33       11.96      5.24 o

  -2   7  12        7.19        9.57      5.81 o

  -1   7  12        2.62        8.78      7.67 o

   0   7  12       17.05       22.93      4.62 o

   1   7  12        5.33       -0.43      3.70 o

   2   7  12       15.27       13.72      4.39 o

 -13   0  13       96.43       93.89      6.22 o

 -11   0  13       66.46       61.58      4.60 o

  -9   0  13        5.25        1.09      1.68 o

  -7   0  13        7.59        7.29      1.65 o

  -5   0  13      619.06      575.28      8.80 o

  -3   0  13     1118.35     1224.08     13.69 o

  -1   0  13      740.81      869.53     11.17 o

   1   0  13      754.53      790.17     14.21 o

   3   0  13     1290.22     1272.04     27.71 o

   5   0  13       12.60       15.40      2.33 o

   7   0  13      332.76      344.23     10.54 o

   9   0  13        2.40        7.21      2.84 o

  11   0  13       58.60       64.64      5.71 o

 -14   1  13        0.85        0.63      2.11 o

 -13   1  13        0.01        0.71      2.17 o

 -12   1  13       51.84       52.01      3.35 o

 -11   1  13      193.27      187.91      6.18 o

 -10   1  13        5.13        2.30      1.57 o

  -9   1  13      110.08      116.85      3.75 o

  -8   1  13      102.15       93.60      2.89 o

  -7   1  13      102.24      104.47      2.64 o

  -6   1  13       26.36       18.71      1.27 o

  -5   1  13      285.63      312.92      4.28 o

  -4   1  13       25.60       25.84      1.14 o

  -3   1  13      356.16      364.88      3.98 o

  -2   1  13      852.59      929.64      7.78 o

  -1   1  13     2064.33     2166.79     16.75 o

   0   1  13     1123.78     1122.89     11.49 o

   1   1  13     1825.21     1855.25     16.36 o

   2   1  13      159.85      138.03      2.60 o

   3   1  13      384.81      334.67      4.51 o

   4   1  13       19.11       18.13      2.00 o

   5   1  13       49.64       52.69      2.19 o

   6   1  13       10.00       16.52      1.95 o

   7   1  13       56.37       58.68      2.82 o

   8   1  13       27.22       25.06      2.19 o

   9   1  13      305.96      308.56      7.66 o

  10   1  13       38.89       41.75      3.45 o

  11   1  13       97.69      109.98      7.16 o

  12   1  13       50.82       55.88      5.75 o

 -14   2  13       14.52        9.57      6.80 o

 -13   2  13       19.10       20.67      2.97 o

 -12   2  13       13.46       12.39      2.28 o

 -11   2  13       24.26       14.87      2.18 o

 -10   2  13       20.45       23.30      2.38 o

  -9   2  13      268.56      250.90      5.79 o

  -8   2  13      210.68      191.13      4.32 o

  -7   2  13       22.96       19.68      1.90 o

  -6   2  13      244.53      237.98      4.05 o

  -5   2  13       93.75       95.95      2.46 o

  -4   2  13       91.64       75.33      2.10 o

  -3   2  13      146.29      108.94      2.13 o

  -2   2  13      147.63      183.19      2.79 o

  -1   2  13       39.32       33.70      1.30 o

   0   2  13        0.00        0.95      0.74 o

   1   2  13      259.92      276.98      3.87 o

   2   2  13      380.96      337.37      5.06 o

   3   2  13      183.53      168.98      3.25 o

   4   2  13       55.83       56.37      2.20 o

   5   2  13      175.47      157.39      4.12 o

   6   2  13        6.12        8.05      2.06 o

   7   2  13        4.11        2.07      1.74 o

   8   2  13       34.59       41.95      3.10 o

   9   2  13      111.73      108.00      4.64 o

  10   2  13       39.69       35.92      4.49 o

  11   2  13       76.07       79.03      9.66 o

 -13   3  13        3.49        4.98      2.75 o

 -12   3  13        0.75       -0.09      2.22 o

 -11   3  13        9.31        7.31      2.53 o

 -10   3  13      353.85      337.65      7.43 o

  -9   3  13        6.91        9.37      1.82 o

  -8   3  13       29.02       27.89      2.25 o

  -7   3  13     1852.35     1774.42     17.97 o

  -6   3  13     1781.53     1695.36     17.03 o

  -5   3  13      638.32      578.83      7.18 o

  -4   3  13       85.42       86.09      2.96 o

  -3   3  13      104.97       97.32      2.81 o

  -2   3  13       81.29       82.53      2.27 o

  -1   3  13      190.54      201.70      4.28 o

   0   3  13       15.07       13.05      1.23 o

   1   3  13       20.70       21.49      1.60 o

   2   3  13      511.15      506.10      7.07 o

   3   3  13      427.84      419.12      7.12 o

   4   3  13      175.69      169.90      4.50 o

   5   3  13       95.34       89.97      3.48 o

   6   3  13       51.27       46.79      4.10 o

   7   3  13        0.21       -1.74      1.90 o

   8   3  13      131.95      126.38      5.07 o

   9   3  13       18.02       15.14      2.96 o

  10   3  13      190.90      202.30      8.49 o

 -12   4  13       31.64       27.56      7.89 o

 -11   4  13        8.60        8.96      3.47 o

 -10   4  13        0.64       -2.12      2.12 o

  -9   4  13       46.81       42.16      2.94 o

  -8   4  13        3.28        0.71      1.81 o

  -7   4  13        0.63        2.31      1.74 o

  -6   4  13      148.21      158.21      5.54 o

  -5   4  13      689.66      618.16      9.70 o

  -4   4  13      288.55      285.76      5.49 o

  -3   4  13       12.64       11.67      1.71 o

  -2   4  13      187.05      171.20      4.15 o

  -1   4  13        2.94        5.43      1.39 o

   0   4  13        2.96        1.27      1.61 o

   1   4  13        4.26        4.73      1.93 o

   2   4  13       30.28       27.93      2.29 o

   3   4  13       43.71       44.09      2.75 o

   4   4  13      147.23      142.50      4.49 o

   5   4  13        8.44        7.85      1.96 o

   6   4  13      125.56      122.17      6.22 o

   7   4  13       39.05       47.18      3.56 o

   8   4  13       16.74       20.35      3.15 o

   9   4  13       11.53        8.16      3.53 o

 -10   5  13        0.33       -2.18      2.18 o

  -9   5  13        3.34        4.99      2.95 o

  -8   5  13        2.05        2.23      2.27 o

  -7   5  13       99.58      104.54      4.88 o

  -6   5  13        0.41       -0.38      2.30 o

  -5   5  13       22.97       22.67      2.95 o

  -4   5  13       43.04       40.89      3.18 o

  -3   5  13      145.78      139.53      5.20 o

  -2   5  13        0.31        2.76      1.62 o

  -1   5  13       12.08       16.19      3.51 o

   0   5  13        2.02        3.95      1.64 o

   1   5  13      235.28      250.80      6.66 o

   2   5  13       48.43       47.36      2.85 o

   3   5  13       58.59       67.92      3.57 o

   4   5  13        5.04        2.50      2.05 o

   5   5  13       22.12       23.79      2.77 o

   6   5  13        4.22        8.89      2.32 o

   7   5  13        1.82        3.09      3.06 o

   8   5  13        0.01       10.48      8.20 o

  -8   6  13        0.00        1.74      5.04 o

  -7   6  13        8.92        8.97      2.74 o

  -6   6  13       36.51       36.90      3.47 o

  -5   6  13        9.42       10.83      3.52 o

  -4   6  13        0.02        0.83      2.39 o

  -3   6  13       10.03       13.45      2.91 o

  -2   6  13       25.33       27.61      3.66 o

  -1   6  13       23.53       24.79      2.95 o

   0   6  13       22.12       21.66      3.32 o

   1   6  13        8.01        7.01      2.41 o

   2   6  13        5.84       10.66      2.49 o

   3   6  13       49.44       52.12      3.35 o

   4   6  13       23.63       28.26      3.25 o

   5   6  13        3.58       -1.76      3.62 o

   6   6  13        0.43        1.85      6.46 o

  -3   7  13       11.87        9.88      5.69 o

   1   7  13        0.03        3.96      6.12 o

 -14   0  14       17.43       20.45      8.92 o

 -12   0  14       81.27       81.53      5.57 o

 -10   0  14        3.89       -0.02      2.55 o

  -8   0  14      455.10      469.56      9.57 o

  -6   0  14      163.09      161.57      5.29 o

  -4   0  14     1549.09     1628.82     17.86 o

  -2   0  14      151.18      149.96      3.07 o

   0   0  14     1972.74     1925.73     29.38 o

   2   0  14     3360.87     3339.65     84.50 o

   4   0  14     1663.20     1546.49     21.53 o

   6   0  14      280.72      289.64      7.35 o

   8   0  14      208.30      221.99      8.75 o

  10   0  14       65.55       62.71      5.37 o

  12   0  14       72.27       71.74     10.96 o

 -14   1  14       49.35       49.97      4.88 o

 -13   1  14       71.13       70.99      4.01 o

 -12   1  14       50.89       58.22      3.53 o

 -11   1  14       27.74       40.23      2.99 o

 -10   1  14        0.75       -1.07      1.51 o

  -9   1  14      735.52      670.91      9.81 o

  -8   1  14       19.72       17.02      1.64 o

  -7   1  14      312.54      309.96      5.44 o

  -6   1  14      257.26      270.83      4.16 o

  -5   1  14      216.40      238.37      3.70 o

  -4   1  14      982.54      982.78      8.45 o

  -3   1  14       13.07       14.80      0.94 o

  -2   1  14      197.07      169.08      3.80 o

  -1   1  14      214.56      226.14      4.20 o

   0   1  14     2063.91     2024.65     19.06 o

   1   1  14      750.64      795.12      9.60 o

   2   1  14       96.63      101.07      2.29 o

   3   1  14      224.12      224.33      4.13 o

   4   1  14       11.29       15.19      1.43 o

   5   1  14       90.64       84.40      2.71 o

   6   1  14      572.74      543.31      9.15 o

   7   1  14       11.27        7.09      2.18 o

   8   1  14       30.62       31.21      3.76 o

   9   1  14       72.28       78.39      4.09 o

  10   1  14       57.13       65.51      4.35 o

  11   1  14       32.01       29.75      5.05 o

  12   1  14        7.16       15.69      5.15 o

 -13   2  14        1.34        0.63      2.09 o

 -12   2  14        0.00       -0.18      1.95 o

 -11   2  14        6.32        9.90      2.05 o

 -10   2  14       31.58       31.73      3.05 o

  -9   2  14        0.18       -1.64      1.78 o

  -8   2  14      178.03      195.28      4.37 o

  -7   2  14      617.13      564.39      8.11 o

  -6   2  14        6.61        7.84      1.34 o

  -5   2  14     1046.85      964.21      9.69 o

  -4   2  14      224.42      213.67      3.58 o

  -3   2  14       71.60       76.83      1.84 o

  -2   2  14      156.82      155.15      2.59 o

  -1   2  14       84.73       68.85      1.79 o

   0   2  14      581.31      598.92      6.24 o

   1   2  14      498.91      497.86      6.47 o

   2   2  14       59.89       57.06      2.13 o

   3   2  14        1.77        0.63      1.60 o

   4   2  14        2.42        2.73      1.31 o

   5   2  14        2.60        3.02      2.54 o

   6   2  14      147.67      134.18      4.65 o

   7   2  14        0.78       -0.03      1.76 o

   8   2  14        2.77       -1.79      1.79 o

   9   2  14        1.33        4.05      2.20 o

  10   2  14       42.13       52.88      5.44 o

  11   2  14       96.73       98.77      7.07 o

 -13   3  14        1.03       -0.28      2.50 o

 -12   3  14       56.26       66.73      3.85 o

 -11   3  14       59.01       58.34      3.49 o

 -10   3  14        1.41        2.89      2.77 o

  -9   3  14       12.73       12.60      2.06 o

  -8   3  14        0.55        1.86      1.70 o

  -7   3  14      185.73      173.73      4.63 o

  -6   3  14       66.09       62.14      2.72 o

  -5   3  14       45.34       44.88      3.09 o

  -4   3  14      609.26      563.67      8.92 o

  -3   3  14      919.40      866.86     10.06 o

  -2   3  14       22.51       20.43      1.37 o

  -1   3  14      192.93      175.42      3.59 o

   0   3  14        2.38        1.46      0.97 o

   1   3  14       75.21       66.58      2.53 o

   2   3  14      109.85      104.31      3.06 o

   3   3  14      319.19      302.88      6.00 o

   4   3  14      369.94      372.04      6.96 o

   5   3  14      308.57      280.88      6.95 o

   6   3  14       18.22       15.61      2.36 o

   7   3  14       94.04       91.43      4.31 o

   8   3  14       11.42       12.96      2.48 o

   9   3  14      181.67      182.29      7.50 o

  10   3  14       27.45       34.73      4.93 o

 -12   4  14       46.14       50.50      9.05 o

 -11   4  14        5.01        5.82      2.75 o

 -10   4  14        0.60       -0.80      2.49 o

  -9   4  14        5.72        5.64      1.91 o

  -8   4  14       19.90       29.02      3.07 o

  -7   4  14      120.93      124.33      4.38 o

  -6   4  14       64.59       64.48      3.22 o

  -5   4  14      241.43      221.45      5.50 o

  -4   4  14      561.05      556.31      8.18 o

  -3   4  14      388.40      366.35      6.32 o

  -2   4  14       81.14       75.06      2.87 o

  -1   4  14      379.79      368.08      6.03 o

   0   4  14       37.46       33.33      2.21 o

   1   4  14       36.49       43.31      3.77 o

   2   4  14        7.84        9.47      1.85 o

   3   4  14      308.29      306.24      6.86 o

   4   4  14       40.93       44.15      2.86 o

   5   4  14       14.09        8.36      2.41 o

   6   4  14        0.58        3.64      2.26 o

   7   4  14       23.75       24.23      2.89 o

   8   4  14       11.93       15.98      8.61 o

   9   4  14       31.86       35.31      3.91 o

 -10   5  14       11.24       13.55      3.09 o

  -9   5  14        6.87        8.69      2.53 o

  -8   5  14      145.60      153.42      5.91 o

  -7   5  14        1.16        4.45      2.26 o

  -6   5  14       59.65       57.28      4.40 o

  -5   5  14       10.68       11.31      2.46 o

  -4   5  14       69.87       69.70      3.93 o

  -3   5  14       74.07       54.29      3.52 o

  -2   5  14      258.98      258.94      5.61 o

  -1   5  14      134.73      125.95      4.43 o

   0   5  14       22.09       19.99      2.52 o

   1   5  14       72.26       68.64      3.85 o

   2   5  14       13.39       13.66      2.49 o

   3   5  14        0.07        1.21      1.99 o

   4   5  14      101.99      103.42      4.39 o

   5   5  14       14.73       12.29      2.83 o

   6   5  14        9.10       15.95      2.78 o

   7   5  14        3.96        0.24      2.93 o

  -8   6  14        6.20       11.16      5.55 o

  -7   6  14       18.67       21.99      3.57 o

  -6   6  14        4.87       10.21      2.75 o

  -5   6  14        0.01        0.74      2.20 o

  -4   6  14       18.48       21.34      3.04 o

  -3   6  14       26.29       25.69      3.05 o

  -2   6  14       14.38        9.83      3.23 o

  -1   6  14        0.01       -0.54      2.55 o

   0   6  14       36.71       34.88      3.92 o

   1   6  14       24.56       22.28      2.68 o

   2   6  14       34.23       42.10      4.18 o

   3   6  14       94.02      111.36      5.38 o

   4   6  14        8.14        9.83      2.70 o

   5   6  14        0.10        2.95      3.68 o

 -13   0  15        6.08        6.15      3.05 o

 -11   0  15      170.81      180.02      7.78 o

  -9   0  15      555.30      545.00     11.03 o

  -7   0  15        1.38        0.72      4.03 o

  -5   0  15       16.39       19.93      1.68 o

  -3   0  15       44.08       33.56      1.65 o

  -1   0  15     1447.95     1366.34     22.16 o

   1   0  15     5572.06     5566.24     77.11 o

   3   0  15       16.79       23.62      6.24 o

   5   0  15        5.85        6.71      3.36 o

   7   0  15       76.61       77.72      5.22 o

   9   0  15      243.14      255.73      9.99 o

  11   0  15      115.14      132.44      7.97 o

 -14   1  15        4.15        5.35      2.49 o

 -13   1  15       81.98       89.56      4.48 o

 -12   1  15       35.87       36.53      2.92 o

 -11   1  15       19.58       26.96      2.44 o

 -10   1  15       11.13       10.31      1.83 o

  -9   1  15      185.92      183.43      4.70 o

  -8   1  15       43.59       44.35      2.20 o

  -7   1  15      159.68      148.61      3.50 o

  -6   1  15       40.09       43.53      1.80 o

  -5   1  15     1209.97     1178.15     10.94 o

  -4   1  15       75.50       86.21      1.91 o

  -3   1  15      306.26      280.00      3.49 o

  -2   1  15      204.26      197.75      2.76 o

  -1   1  15       85.15       92.57      2.36 o

   0   1  15        3.38        4.39      1.46 o

   1   1  15        2.55        6.87      1.97 o

   2   1  15      699.71      671.19      8.08 o

   3   1  15      540.38      482.13      6.67 o

   4   1  15        0.58        1.18      1.16 o

   5   1  15      178.21      163.85      3.87 o

   6   1  15        0.36        1.13      1.71 o

   7   1  15       35.87       42.33      2.62 o

   8   1  15       74.83       72.71      3.40 o

   9   1  15        4.53        3.78      2.09 o

  10   1  15       13.21       12.07      2.95 o

  11   1  15       10.68       17.70      4.05 o

 -13   2  15       10.83       14.73      2.60 o

 -12   2  15       36.49       35.80      3.03 o

 -11   2  15        6.35        6.71      1.93 o

 -10   2  15       10.90       13.17      2.37 o

  -9   2  15      460.93      452.19      8.12 o

  -8   2  15      189.52      175.04      4.20 o

  -7   2  15      726.75      705.40      8.28 o

  -6   2  15      587.96      506.17      6.50 o

  -5   2  15       35.37       32.59      1.69 o

  -4   2  15      106.55      101.50      2.52 o

  -3   2  15       34.33       37.19      1.39 o

  -2   2  15        8.34       12.27      0.98 o

  -1   2  15       60.96       52.71      1.83 o

   0   2  15       65.39       58.66      1.96 o

   1   2  15        8.50        6.32      1.29 o

   2   2  15       99.61       90.99      2.97 o

   3   2  15       48.83       49.89      2.41 o

   4   2  15       66.99       60.38      3.07 o

   5   2  15       24.94       20.46      2.36 o

   6   2  15       81.12       71.86      3.61 o

   7   2  15       13.75       15.46      4.01 o

   8   2  15       54.98       64.48      3.68 o

   9   2  15       50.71       44.45      3.43 o

  10   2  15       93.02      110.27      7.70 o

  11   2  15       36.55       38.43      6.23 o

 -13   3  15        5.49       -0.08      5.43 o

 -12   3  15       37.58       40.29      4.01 o

 -11   3  15       48.14       48.82      3.62 o

 -10   3  15       13.23       17.57      2.42 o

  -9   3  15       15.94       19.29      2.43 o

  -8   3  15       77.23       81.06      3.23 o

  -7   3  15      102.77      104.08      4.12 o

  -6   3  15      204.17      200.95      4.48 o

  -5   3  15      530.26      493.78      7.22 o

  -4   3  15      412.43      392.02      6.18 o

  -3   3  15      183.31      175.62      3.92 o

  -2   3  15      509.84      497.68      6.26 o

  -1   3  15        4.35        1.74      1.25 o

   0   3  15        2.35        2.11      1.22 o

   1   3  15       28.12       28.48      1.89 o

   2   3  15      225.71      199.94      4.32 o

   3   3  15      832.25      773.26     12.22 o

   4   3  15      558.01      539.98     10.04 o

   5   3  15      152.24      146.62      5.05 o

   6   3  15       14.84       17.79      3.17 o

   7   3  15        0.22       -1.19      1.72 o

   8   3  15        3.89        3.65      2.23 o

   9   3  15        2.17        4.43      2.84 o

  10   3  15       11.44       12.44      3.41 o

 -11   4  15        7.47        9.87      2.85 o

 -10   4  15      134.97      144.27      5.75 o

  -9   4  15        3.92        1.70      1.99 o

  -8   4  15       12.65       18.44      2.36 o

  -7   4  15       42.91       33.02      3.12 o

  -6   4  15       46.11       50.45      2.96 o

  -5   4  15        9.01       12.16      2.04 o

  -4   4  15       18.89       18.31      1.98 o

  -3   4  15      118.56      116.53      3.58 o

  -2   4  15       28.75       27.76      2.10 o

  -1   4  15      311.57      291.54      5.96 o

   0   4  15      342.31      337.57      8.18 o

   1   4  15       65.54       66.95      3.67 o

   2   4  15      175.46      175.57      5.31 o

   3   4  15       36.70       41.11      2.84 o

   4   4  15        0.91       -1.77      1.77 o

   5   4  15        4.55        0.46      1.84 o

   6   4  15       34.00       30.15      3.12 o

   7   4  15        6.30        9.80      3.06 o

   8   4  15       18.00       24.68      4.02 o

   9   4  15        0.07        0.03      6.60 o

 -10   5  15       19.72       25.44      4.88 o

  -9   5  15       38.76       38.59      3.56 o

  -8   5  15        5.82       10.02      2.53 o

  -7   5  15        3.39        5.47      2.09 o

  -6   5  15        8.26        4.54      2.26 o

  -5   5  15      206.99      190.17      6.28 o

  -4   5  15       15.97       16.79      3.11 o

  -3   5  15       30.98       30.87      2.59 o

  -2   5  15        5.74        6.17      1.97 o

  -1   5  15       78.41       73.41      3.54 o

   0   5  15       14.50       15.53      2.45 o

   1   5  15       55.91       58.33      3.19 o

   2   5  15        0.61        0.39      2.17 o

   3   5  15       61.17       71.71      4.07 o

   4   5  15       73.97       75.15      4.32 o

   5   5  15       40.05       48.58      3.77 o

   6   5  15        1.32        1.99      2.48 o

   7   5  15        1.34       -1.22      5.48 o

  -8   6  15       11.49       32.43      8.11 o

  -7   6  15       60.16       74.19      4.74 o

  -6   6  15       23.20       24.74      3.25 o

  -5   6  15        9.09       12.49      3.28 o

  -4   6  15       25.37       34.45      4.07 o

  -3   6  15       33.80       30.29      7.80 o

  -2   6  15        5.66        6.55      3.13 o

  -1   6  15        0.95       -1.22      2.90 o

   0   6  15       27.29       24.79      3.67 o

   1   6  15       32.65       36.14      5.18 o

   2   6  15        0.17        1.24      2.42 o

   3   6  15       37.24       46.71      3.95 o

   4   6  15        0.02        4.20      4.05 o

   5   6  15        5.22        7.09      5.15 o

 -14   0  16       40.03       37.24      5.55 o

 -12   0  16        7.95       10.96      4.53 o

 -10   0  16      120.88      113.51      8.23 o

  -8   0  16       43.26       36.25      2.80 o

  -6   0  16      576.21      561.43     10.09 o

  -4   0  16       42.14       63.39      3.11 o

  -2   0  16     1238.77     1209.92     13.76 o

   0   0  16     1025.66     1056.29     18.60 o

   2   0  16       47.92       30.46      2.83 o

   4   0  16      129.05      115.49      4.47 o

   6   0  16      100.91       89.83      4.34 o

   8   0  16       79.14       70.32      5.38 o

  10   0  16      130.76      130.89      7.72 o

 -13   1  16        0.16        0.83      2.00 o

 -12   1  16       60.71       70.59      4.75 o

 -11   1  16        0.45       -1.42      1.55 o

 -10   1  16        0.58        1.05      1.77 o

  -9   1  16       86.84       87.32      3.98 o

  -8   1  16       67.82       68.67      3.06 o

  -7   1  16      243.92      222.20      4.38 o

  -6   1  16      925.89      881.95      9.12 o

  -5   1  16      119.78      110.44      2.60 o

  -4   1  16      631.61      648.16      6.36 o

  -3   1  16        1.46       10.83      1.97 o

  -2   1  16      281.60      283.44      3.93 o

  -1   1  16        4.89        4.60      0.91 o

   0   1  16       26.72       16.90      1.66 o

   1   1  16      998.85      965.37     12.52 o

   2   1  16      593.35      562.59     11.31 o

   3   1  16      262.18      265.82      4.76 o

   4   1  16      249.70      231.74      4.59 o

   5   1  16       31.01       31.83      2.07 o

   6   1  16       69.86       63.28      3.01 o

   7   1  16        1.18        1.87      1.48 o

   8   1  16        3.62        0.33      1.86 o

   9   1  16       27.37       27.18      3.21 o

  10   1  16       15.19       18.73      3.08 o

  11   1  16       51.31       66.02      6.18 o

 -13   2  16       41.67       51.64      3.78 o

 -12   2  16        0.63        4.21      2.30 o

 -11   2  16       26.57       29.35      2.63 o

 -10   2  16      177.68      172.82      5.13 o

  -9   2  16      371.88      368.13      7.25 o

  -8   2  16        2.50        5.79      1.71 o

  -7   2  16      112.93      117.66      3.18 o

  -6   2  16      174.75      173.64      3.63 o

  -5   2  16       86.64       81.35      2.42 o

  -4   2  16       77.43       75.37      2.27 o

  -3   2  16      377.09      377.71      4.60 o

  -2   2  16       24.22       27.38      1.40 o

  -1   2  16      113.11      124.48      2.81 o

   0   2  16      317.91      290.52      4.52 o

   1   2  16      689.09      686.48     10.22 o

   2   2  16        1.14        1.74      1.25 o

   3   2  16      320.28      315.29      5.97 o

   4   2  16        9.21        9.86      1.98 o

   5   2  16      405.44      372.73      7.95 o

   6   2  16      145.17      147.55      5.01 o

   7   2  16      120.93      119.54      4.75 o

   8   2  16       62.96       67.02      3.82 o

   9   2  16      112.55      116.47      5.12 o

  10   2  16       13.47       15.61      3.82 o

 -13   3  16       11.55       15.63      9.31 o

 -12   3  16        4.84        6.76      2.37 o

 -11   3  16        2.77        7.76      2.29 o

 -10   3  16       17.60       19.69      2.71 o

  -9   3  16      108.71      103.83      4.15 o

  -8   3  16       60.22       68.68      3.09 o

  -7   3  16      362.89      360.40      6.49 o

  -6   3  16       55.48       62.77      2.99 o

  -5   3  16       44.81       47.74      2.36 o

  -4   3  16      115.30      105.83      3.15 o

  -3   3  16      264.85      220.17      5.25 o

  -2   3  16       91.07       91.88      3.58 o

  -1   3  16      144.13      131.43      3.56 o

   0   3  16      166.08      142.67      3.77 o

   1   3  16      175.64      193.02      4.48 o

   2   3  16      138.00      129.35      3.94 o

   3   3  16      110.60      103.87      4.15 o

   4   3  16      303.43      295.18      7.20 o

   5   3  16       38.68       33.99      2.88 o

   6   3  16        0.61       -0.58      2.85 o

   7   3  16        6.19        1.31      1.92 o

   8   3  16        0.09       -1.69      2.07 o

   9   3  16       18.63       29.77      3.61 o

  10   3  16        3.53       -0.71      6.41 o

 -11   4  16       18.91       17.05      3.38 o

 -10   4  16       11.24       15.53      2.61 o

  -9   4  16        0.78        0.26      1.97 o

  -8   4  16       13.91       15.00      2.30 o

  -7   4  16        0.45        0.27      1.83 o

  -6   4  16       12.08        9.77      2.06 o

  -5   4  16       86.35       77.79      3.94 o

  -4   4  16        0.62        0.20      1.65 o

  -3   4  16        0.81       -1.33      1.76 o

  -2   4  16     1027.98      925.23     12.69 o

  -1   4  16       46.19       54.03      2.80 o

   0   4  16       89.35       92.48      3.50 o

   1   4  16       79.69       77.31      3.27 o

   2   4  16        8.08        9.99      3.06 o

   3   4  16      121.15      114.11      5.74 o

   4   4  16       46.86       48.14      3.39 o

   5   4  16        1.49        3.38      2.48 o

   6   4  16       25.21       26.09      2.90 o

   7   4  16       73.65       71.53      4.32 o

   8   4  16       11.29       12.93      3.26 o

 -10   5  16       11.50       14.13      4.16 o

  -9   5  16        3.49        4.13      2.36 o

  -8   5  16       46.54       54.39      3.92 o

  -7   5  16        0.59       -2.00      2.21 o

  -6   5  16       38.08       43.94      3.58 o

  -5   5  16        0.12       -0.26      2.05 o

  -4   5  16       25.92       30.95      3.08 o

  -3   5  16        9.79        7.82      2.37 o

  -2   5  16        0.27       -1.85      1.85 o

  -1   5  16       10.34       16.49      3.69 o

   0   5  16      176.18      181.01      5.78 o

   1   5  16        2.39        2.87      2.20 o

   2   5  16      197.38      194.28      6.22 o

   3   5  16       82.37       82.99      5.00 o

   4   5  16       29.06       38.23      3.53 o

   5   5  16        1.85       -1.72      3.42 o

   6   5  16        6.87       10.41      2.60 o

   7   5  16        3.30        4.36      7.52 o

  -7   6  16       22.57       18.65      6.52 o

  -6   6  16        2.20        5.75      2.71 o

  -5   6  16        0.23        3.56      2.94 o

  -4   6  16       20.42       25.63      3.80 o

  -3   6  16        3.86        7.34      3.11 o

  -2   6  16       21.79       24.10      4.13 o

  -1   6  16        0.77        0.98      2.73 o

   0   6  16        1.63        3.16      2.80 o

   1   6  16        7.80       14.32      3.38 o

   2   6  16       18.86       27.81      6.43 o

   3   6  16        0.22        6.33      3.01 o

   4   6  16       25.10       36.41      6.68 o

 -13   0  17        3.06       -1.83      5.10 o

 -11   0  17      431.91      404.91     12.12 o

  -9   0  17       56.68       61.99      3.70 o

  -7   0  17       29.35       26.25      2.41 o

  -5   0  17      697.41      644.31      9.20 o

  -3   0  17      289.59      239.96      4.49 o

  -1   0  17      283.16      248.00      5.95 o

   1   0  17     2021.36     2027.42     31.99 o

   3   0  17      377.66      346.17      7.98 o

   5   0  17      148.03      165.63      5.75 o

   7   0  17      178.84      171.42      7.76 o

   9   0  17        1.17        2.46      2.85 o

  11   0  17       90.48      109.22     13.08 o

 -13   1  17        0.43        3.75      2.52 o

 -12   1  17       18.54       16.27      3.12 o

 -11   1  17        2.28        2.76      1.66 o

 -10   1  17      136.98      127.07      4.20 o

  -9   1  17      156.22      168.27      4.64 o

  -8   1  17        1.11        0.48      1.25 o

  -7   1  17      143.92      132.94      3.41 o

  -6   1  17       17.84       20.53      1.48 o

  -5   1  17      164.15      152.46      3.08 o

  -4   1  17      215.43      224.17      3.31 o

  -3   1  17      413.19      373.67      4.83 o

  -2   1  17       55.96       59.82      2.10 o

  -1   1  17      114.58       96.92      2.78 o

   0   1  17     1176.06     1139.39     14.33 o

   1   1  17      370.22      379.27     11.90 o

   2   1  17        4.07        7.62      2.05 o

   3   1  17       51.70       59.45      2.72 o

   4   1  17        0.80       -0.15      1.50 o

   5   1  17       15.53       17.68      1.83 o

   6   1  17       13.40       11.63      1.81 o

   7   1  17        2.30        2.60      1.66 o

   8   1  17        7.54        7.86      2.16 o

   9   1  17       12.52       13.78      2.79 o

  10   1  17       20.34       17.41      2.98 o

  11   1  17       18.57       18.42      3.70 o

 -13   2  17        9.32       14.42      2.49 o

 -12   2  17       27.85       29.47      2.83 o

 -11   2  17       18.10       18.22      2.40 o

 -10   2  17        0.84        1.91      1.85 o

  -9   2  17       43.37       43.59      2.80 o

  -8   2  17        0.18       -0.26      1.86 o

  -7   2  17      442.63      417.66      6.10 o

  -6   2  17      401.53      384.41      5.67 o

  -5   2  17        8.17       11.69      1.87 o

  -4   2  17      311.22      282.71      4.44 o

  -3   2  17       41.49       41.84      1.70 o

  -2   2  17      123.59       99.09      2.43 o

  -1   2  17       91.04       88.75      2.87 o

   0   2  17        4.45        0.73      1.26 o

   1   2  17      249.36      249.71      5.76 o

   2   2  17      392.09      356.55      6.45 o

   3   2  17      171.39      157.47      4.23 o

   4   2  17      900.33      861.94     13.22 o

   5   2  17      137.71      133.76      4.76 o

   6   2  17       31.55       31.78      2.75 o

   7   2  17       35.23       33.96      2.92 o

   8   2  17        1.19        0.83      2.14 o

   9   2  17        0.00        1.98      2.42 o

  10   2  17        6.52        6.87      3.43 o

 -13   3  17        3.79        0.26     11.19 o

 -12   3  17       16.18       23.23      2.82 o

 -11   3  17       13.04       11.90      2.51 o

 -10   3  17        0.18       -0.35      2.00 o

  -9   3  17      227.07      206.30      5.72 o

  -8   3  17      495.93      500.03      8.07 o

  -7   3  17       97.87       94.70      3.35 o

  -6   3  17       15.15       16.20      2.06 o

  -5   3  17        4.76        4.55      1.53 o

  -4   3  17      120.95      108.57      3.65 o

  -3   3  17       13.11       10.46      1.75 o

  -2   3  17       39.73       39.25      2.01 o

  -1   3  17      235.12      215.37      4.75 o

   0   3  17      111.79       90.41      3.08 o

   1   3  17        0.02       -0.27      1.50 o

   2   3  17        0.29       -1.39      1.39 o

   3   3  17        7.62        6.64      4.16 o

   4   3  17       18.46       14.51      2.41 o

   5   3  17        0.49        1.96      1.86 o

   6   3  17      124.94      116.09      6.73 o

   7   3  17        2.01       -1.26      2.07 o

   8   3  17       96.14       98.44      4.76 o

   9   3  17        1.27        1.71      2.19 o

 -11   4  17       71.82       77.23      4.67 o

 -10   4  17        2.07        4.60      2.53 o

  -9   4  17       14.57       14.78      2.63 o

  -8   4  17        0.11        0.33      1.97 o

  -7   4  17      198.71      179.48      5.32 o

  -6   4  17      133.70      141.07      4.66 o

  -5   4  17       92.55       80.57      3.67 o

  -4   4  17       68.95       69.17      3.25 o

  -3   4  17      123.33      105.98      3.90 o

  -2   4  17        1.63        1.06      1.74 o

  -1   4  17      161.45      155.48      4.44 o

   0   4  17       30.46       33.39      2.43 o

   1   4  17       78.73       79.20      8.31 o

   2   4  17       46.54       56.25      3.87 o

   3   4  17      366.24      355.25      8.48 o

   4   4  17       19.17       22.96      2.63 o

   5   4  17        8.63       10.42      2.46 o

   6   4  17      140.51      151.43      5.87 o

   7   4  17       24.50       31.38      3.32 o

   8   4  17       14.72       26.36      5.61 o

 -10   5  17       10.67       19.13      6.46 o

  -9   5  17        0.02        0.55      2.43 o

  -8   5  17        4.00        5.48      2.45 o

  -7   5  17        2.93       -0.58      2.32 o

  -6   5  17        0.03       -0.17      2.47 o

  -5   5  17        3.79        3.04      2.73 o

  -4   5  17        4.44        4.97      2.66 o

  -3   5  17      113.23      106.07      4.28 o

  -2   5  17      194.33      183.64      5.50 o

  -1   5  17       14.28       18.61      2.53 o

   0   5  17       28.70       32.71      3.55 o

   1   5  17      347.80      334.01      8.12 o

   2   5  17       77.64       79.54      4.93 o

   3   5  17        1.99        5.54      2.77 o

   4   5  17       77.84       93.61      4.93 o

   5   5  17        6.37        4.10      2.41 o

   6   5  17       20.09       27.69      3.29 o

  -6   6  17        0.86        1.64      3.03 o

  -5   6  17        5.54        4.44      2.86 o

  -4   6  17       21.36       27.67      3.81 o

  -3   6  17        4.37        5.76      2.78 o

  -2   6  17        0.02       -2.71      2.71 o

  -1   6  17        1.00        0.23      2.43 o

   0   6  17        0.53       -2.71      2.83 o

   1   6  17        8.25       11.87      5.14 o

   2   6  17       80.74       81.64      5.49 o

   3   6  17       31.77       41.69      4.49 o

   4   6  17        4.48        8.00      5.64 o

 -12   0  18       15.59       13.56      2.95 o

 -10   0  18        0.16        2.74      2.13 o

  -8   0  18      306.74      300.56      7.65 o

  -6   0  18      127.39      146.93      6.95 o

  -4   0  18       38.84       36.09      2.13 o

  -2   0  18     2021.73     1991.73     26.14 o

   0   0  18      766.63      748.01     15.02 o

   2   0  18     1040.14      939.58     27.09 o

   4   0  18      335.07      312.82      8.05 o

   6   0  18       31.46       40.65      3.66 o

   8   0  18        0.77       -1.94      2.73 o

  10   0  18       36.23       44.63      5.58 o

 -13   1  18       46.44       52.41      3.56 o

 -12   1  18        1.08        0.10      1.84 o

 -11   1  18        7.14        4.98      3.74 o

 -10   1  18       21.10       22.08      2.22 o

  -9   1  18      349.72      322.51      6.54 o

  -8   1  18       20.60       16.75      1.73 o

  -7   1  18       20.47       23.71      1.80 o

  -6   1  18      117.30      124.03      2.93 o

  -5   1  18      601.74      574.50      6.76 o

  -4   1  18     1275.34     1207.17     11.35 o

  -3   1  18      149.37      128.39      3.11 o

  -2   1  18       92.84       79.47      2.49 o

  -1   1  18       48.87       42.84      2.06 o

   0   1  18       65.42       64.91      2.83 o

   1   1  18       14.39       16.74      2.78 o

   2   1  18      250.09      240.61      5.10 o

   3   1  18      401.14      371.63      6.08 o

   4   1  18      388.11      335.70      5.87 o

   5   1  18      110.08      100.46      3.30 o

   6   1  18        1.05       -1.22      1.48 o

   7   1  18        6.10       11.24      2.46 o

   8   1  18       55.49       56.79      5.76 o

   9   1  18       32.00       40.15      3.79 o

  10   1  18       10.84       11.10      2.93 o

 -13   2  18        0.15        0.42      2.24 o

 -12   2  18        0.66        0.73      2.06 o

 -11   2  18       13.73       17.60      2.41 o

 -10   2  18        2.88        2.41      2.16 o

  -9   2  18      178.37      173.06      4.97 o

  -8   2  18       19.96       20.93      2.20 o

  -7   2  18      115.54      109.13      3.11 o

  -6   2  18     1005.18      973.87     11.66 o

  -5   2  18      757.76      709.42      8.15 o

  -4   2  18       10.68       18.25      1.65 o

  -3   2  18        0.61        1.33      1.03 o

  -2   2  18       64.02       58.74      2.24 o

  -1   2  18        5.22        5.45      1.34 o

   0   2  18      190.15      187.72      4.88 o

   1   2  18      837.69      787.80     12.35 o

   2   2  18      299.35      297.40      5.95 o

   3   2  18      140.02      135.01      4.06 o

   4   2  18      170.41      151.19      5.07 o

   5   2  18       46.96       42.70      3.29 o

   6   2  18       42.02       36.08      3.02 o

   7   2  18       64.82       55.40      3.50 o

   8   2  18        6.49        8.68      2.39 o

   9   2  18      108.20      109.65      5.70 o

  10   2  18       41.75       39.80      6.89 o

 -12   3  18        0.05       -0.44      2.28 o

 -11   3  18        5.86        6.11      2.47 o

 -10   3  18       45.14       54.15      4.04 o

  -9   3  18       12.19       14.68      2.44 o

  -8   3  18       72.84       86.74      3.47 o

  -7   3  18       26.05       35.11      2.59 o

  -6   3  18        9.37       11.97      1.71 o

  -5   3  18      382.69      369.66      7.00 o

  -4   3  18       36.24       27.89      2.38 o

  -3   3  18       16.03       15.34      2.58 o

  -2   3  18      246.13      224.90      5.19 o

  -1   3  18      333.17      295.52      6.53 o

   0   3  18       54.93       43.97      2.73 o

   1   3  18       12.54       13.43      1.96 o

   2   3  18        4.12        1.18      1.60 o

   3   3  18      133.70      129.45      4.78 o

   4   3  18      103.33       96.77      4.34 o

   5   3  18       27.92       29.07      2.93 o

   6   3  18       43.28       40.55      3.33 o

   7   3  18      138.38      141.93      6.20 o

   8   3  18        8.54       13.23      2.41 o

   9   3  18       43.01       46.92      5.61 o

 -11   4  18        0.11        0.60      2.66 o

 -10   4  18        2.91        2.92      2.59 o

  -9   4  18       16.03       25.42      2.82 o

  -8   4  18       77.78       69.14      3.68 o

  -7   4  18       91.67       84.05      3.85 o

  -6   4  18        2.69        3.81      3.07 o

  -5   4  18        2.66       -0.65      1.93 o

  -4   4  18        5.02        3.01      1.88 o

  -3   4  18       21.59       24.97      2.49 o

  -2   4  18      319.46      295.22      6.54 o

  -1   4  18       17.38       13.62      2.62 o

   0   4  18      282.57      240.26      6.38 o

   1   4  18        2.03        2.13      2.25 o

   2   4  18      320.61      322.18      8.86 o

   3   4  18      207.74      202.56      6.41 o

   4   4  18        9.55       10.51      2.26 o

   5   4  18       10.51       13.71      2.61 o

   6   4  18        0.35        0.73      2.85 o

   7   4  18       35.52       42.39      3.67 o

   8   4  18        1.77       -3.81      3.81 o

  -9   5  18        1.31        6.09      3.14 o

  -8   5  18       17.64       13.59      3.29 o

  -7   5  18        5.45        8.84      2.85 o

  -6   5  18        2.85        7.74      4.47 o

  -5   5  18        0.04       -1.69      2.18 o

  -4   5  18       11.46       14.59      2.69 o

  -3   5  18       82.14       72.50      3.80 o

  -2   5  18      168.41      159.71      6.75 o

  -1   5  18       77.10       65.60      3.55 o

   0   5  18       32.48       33.52      4.50 o

   1   5  18       26.50       25.43      3.51 o

   2   5  18        1.77        4.34      3.04 o

   3   5  18       32.61       36.42      3.88 o

   4   5  18       44.86       47.55      4.20 o

   5   5  18        0.01        2.21      2.60 o

   6   5  18       12.00       10.64      4.14 o

  -6   6  18        4.39        1.28      5.61 o

  -5   6  18        0.38        2.64      3.05 o

  -4   6  18        9.57        7.40      3.11 o

  -3   6  18        6.87        9.15      3.28 o

  -2   6  18        0.77       -0.18      4.65 o

  -1   6  18       30.88       35.96      4.05 o

   0   6  18       31.35       29.96      4.53 o

   1   6  18        0.08       -0.72      3.59 o

   2   6  18       28.81       35.24      5.03 o

   3   6  18        3.43        7.03      5.69 o

 -13   0  19       49.17       47.30      4.66 o

 -11   0  19       83.58       95.23      5.96 o

  -9   0  19      343.25      353.88     10.17 o

  -7   0  19      813.67      740.32     28.44 o

  -5   0  19      281.90      317.80     12.90 o

  -3   0  19       43.54       37.84      2.66 o

  -1   0  19     4368.32     4163.55     60.11 o

   1   0  19      839.64      777.64     28.50 o

   3   0  19       40.74       35.67      3.00 o

   5   0  19       53.24       63.59      3.92 o

   7   0  19      193.01      178.98      8.37 o

   9   0  19        3.76        6.89      3.35 o

 -13   1  19        4.78        5.59      2.31 o

 -12   1  19       18.52       24.70      2.63 o

 -11   1  19       85.70       91.20      3.91 o

 -10   1  19       13.75       16.15      2.07 o

  -9   1  19       27.48       29.63      2.78 o

  -8   1  19        1.03        1.01      1.36 o

  -7   1  19      159.52      157.76      4.18 o

  -6   1  19       13.44       12.62      1.38 o

  -5   1  19      180.30      171.82      3.84 o

  -4   1  19      236.71      228.36      7.02 o

  -3   1  19      400.81      365.72      5.70 o

  -2   1  19       25.15       31.35      3.07 o

  -1   1  19      387.15      374.05      6.22 o

   0   1  19      752.97      735.06      9.70 o

   1   1  19      637.78      606.13      9.65 o

   2   1  19      163.54      163.23      5.68 o

   3   1  19       75.40       83.70      4.76 o

   4   1  19       92.71       93.46      3.65 o

   5   1  19       15.73       20.33      2.12 o

   6   1  19        0.19        2.03      1.97 o

   7   1  19      112.95      115.01      4.72 o

   8   1  19        2.28        5.12      2.25 o

   9   1  19        3.83        2.86      2.40 o

  10   1  19       11.82       18.98      3.47 o

 -13   2  19        0.07        0.26      2.71 o

 -12   2  19       73.39       82.35      4.57 o

 -11   2  19        4.42        0.14      1.92 o

 -10   2  19       69.66       71.38      3.50 o

  -9   2  19       21.79       25.27      2.98 o

  -8   2  19       32.84       26.39      2.31 o

  -7   2  19        8.70        8.95      1.51 o

  -6   2  19        8.17        8.82      1.88 o

  -5   2  19       73.64       69.89      2.78 o

  -4   2  19        0.04        2.43      1.38 o

  -3   2  19      257.87      232.68      5.18 o

  -2   2  19      346.67      330.90      5.94 o

  -1   2  19      188.61      177.85      4.16 o

   0   2  19      400.50      335.19      6.84 o

   1   2  19       92.12      101.49      3.84 o

   2   2  19       39.71       42.11      2.78 o

   3   2  19      111.21       97.22      3.60 o

   4   2  19       66.36       52.19      3.23 o

   5   2  19        3.31        3.88      2.90 o

   6   2  19      179.07      174.80      5.85 o

   7   2  19       64.93       66.60      3.89 o

   8   2  19      162.08      166.62      6.06 o

   9   2  19       28.24       30.43      3.46 o

 -12   3  19       17.24       18.37      2.72 o

 -11   3  19       28.69       29.55      3.00 o

 -10   3  19        2.19        4.38      2.15 o

  -9   3  19       12.50        9.89      3.27 o

  -8   3  19        0.18       -1.56      1.96 o

  -7   3  19        2.65        3.70      2.13 o

  -6   3  19      291.96      274.64      6.10 o

  -5   3  19        0.49        0.82      1.68 o

  -4   3  19      151.88      153.97      4.41 o

  -3   3  19      173.42      163.68      5.56 o

  -2   3  19      254.27      229.08      6.30 o

  -1   3  19        4.19        4.86      1.75 o

   0   3  19       99.85       89.21      3.74 o

   1   3  19      310.34      275.61      6.56 o

   2   3  19      246.65      227.08      6.02 o

   3   3  19       87.40       73.89      3.84 o

   4   3  19        0.48       -1.12      2.70 o

   5   3  19       48.98       50.47      3.48 o

   6   3  19      244.67      241.95      7.17 o

   7   3  19        1.77        0.20      2.18 o

   8   3  19        0.14       -1.48      2.01 o

   9   3  19        1.08        6.69      3.71 o

 -11   4  19       11.75       13.08      5.02 o

 -10   4  19       42.25       54.96      4.13 o

  -9   4  19        0.24        1.80      2.68 o

  -8   4  19      117.33      116.49      5.22 o

  -7   4  19        2.68        1.19      2.22 o

  -6   4  19        1.37        1.32      2.52 o

  -5   4  19      240.48      213.11      6.45 o

  -4   4  19       15.06       14.38      2.12 o

  -3   4  19       30.20       33.29      2.69 o

  -2   4  19      153.27      158.30      5.98 o

  -1   4  19       21.59       22.84      3.04 o

   0   4  19       13.41       11.25      2.36 o

   1   4  19      728.56      700.30     13.88 o

   2   4  19      109.01      116.86      5.88 o

   3   4  19       79.59       68.87      5.29 o

   4   4  19       15.99       16.26      2.59 o

   5   4  19       12.29        9.16      2.55 o

   6   4  19        4.40        6.83      2.72 o

   7   4  19       14.95       13.83      2.86 o

  -9   5  19        3.94        5.96      3.99 o

  -8   5  19        6.70        6.83      3.01 o

  -7   5  19        0.85       -1.15      2.63 o

  -6   5  19       13.53        9.89      3.09 o

  -5   5  19       11.41       13.72      2.77 o

  -4   5  19       33.06       28.24      3.23 o

  -3   5  19        2.04       -0.12      2.08 o

  -2   5  19        6.38        7.54      2.52 o

  -1   5  19       14.06       17.10      2.82 o

   0   5  19       83.25       74.50      8.90 o

   1   5  19        4.67        0.76      2.52 o

   2   5  19       74.14       88.90      5.30 o

   3   5  19       38.29       35.07      3.88 o

   4   5  19       11.61       19.04      3.20 o

   5   5  19       41.09       53.42      4.80 o

  -6   6  19        3.03        8.88      5.07 o

  -5   6  19        0.01        1.33      3.47 o

  -4   6  19        2.84        3.96      3.80 o

  -3   6  19        1.09        0.14      2.88 o

  -2   6  19        3.24       11.03      3.60 o

  -1   6  19       11.87       13.82      5.31 o

   0   6  19       14.57       27.22      7.09 o

   1   6  19        4.71        0.85      4.98 o

 -12   0  20       61.80       68.61     11.47 o

 -10   0  20       27.46       23.13      3.01 o

  -8   0  20       12.43       13.87      2.33 o

  -6   0  20      476.07      482.26     13.20 o

  -4   0  20      165.66      154.93      5.11 o

  -2   0  20     1432.69     1316.02     19.39 o

   0   0  20       15.75       35.43      3.47 o

   2   0  20        0.80       -0.62      3.49 o

   4   0  20      775.81      677.37     13.19 o

   6   0  20        8.14        8.07      2.35 o

   8   0  20        0.68        4.22      3.05 o

  10   0  20        6.92       11.16      4.02 o

 -13   1  20        2.40        2.49      2.02 o

 -12   1  20       13.19       11.18      2.32 o

 -11   1  20        1.56        3.11      1.95 o

 -10   1  20      154.16      164.30      4.90 o

  -9   1  20       10.99       17.32      1.91 o

  -8   1  20        3.08        5.67      1.50 o

  -7   1  20      228.94      203.03      5.34 o

  -6   1  20       34.19       35.34      2.28 o

  -5   1  20       28.36       23.79      2.05 o

  -4   1  20      645.40      576.92      8.85 o

  -3   1  20      249.20      217.80      4.63 o

  -2   1  20      251.81      230.98      4.53 o

  -1   1  20        1.06        7.06      2.08 o

   0   1  20      571.75      575.97      8.44 o

   1   1  20      269.67      281.64     13.57 o

   2   1  20      508.68      455.77      8.33 o

   3   1  20      113.91      104.85      3.66 o

   4   1  20       58.34       59.44      2.70 o

   5   1  20       16.04       19.87      2.14 o

   6   1  20        5.76        6.34      2.31 o

   7   1  20        0.15        1.61      2.64 o

   8   1  20        1.80        2.41      2.41 o

   9   1  20       49.94       46.80      4.00 o

  10   1  20       61.19       53.41      7.20 o

 -13   2  20       21.20       24.09      5.74 o

 -12   2  20        0.09        2.62      2.24 o

 -11   2  20       47.75       50.35      4.73 o

 -10   2  20        4.84       10.28      2.20 o

  -9   2  20        0.42        1.23      1.84 o

  -8   2  20        1.13        0.55      2.15 o

  -7   2  20       53.52       49.42      2.85 o

  -6   2  20      300.30      255.78      5.20 o

  -5   2  20        8.55       11.57      2.37 o

  -4   2  20     1066.13     1004.37     13.12 o

  -3   2  20      292.91      270.46      5.75 o

  -2   2  20        2.16        3.81      1.45 o

  -1   2  20       73.84       68.83      3.15 o

   0   2  20       17.11       20.49      2.23 o

   1   2  20      121.44      122.82      4.27 o

   2   2  20      124.84      113.71      4.17 o

   3   2  20      167.80      159.90      6.20 o

   4   2  20      175.57      151.85      5.19 o

   5   2  20      138.99      150.30      5.43 o

   6   2  20        0.48       -0.61      2.02 o

   7   2  20       70.34       72.44      4.09 o

   8   2  20       40.92       44.38      4.37 o

   9   2  20       11.01       14.97      2.94 o

 -12   3  20        2.02        3.79      3.34 o

 -11   3  20       17.48       20.66      2.83 o

 -10   3  20        8.17        8.53      2.74 o

  -9   3  20       93.06       91.23      5.32 o

  -8   3  20       37.66       38.56      3.78 o

  -7   3  20       31.98       29.64      2.97 o

  -6   3  20       62.72       56.68      3.03 o

  -5   3  20      203.92      182.82      4.97 o

  -4   3  20        0.48        1.45      1.89 o

  -3   3  20       35.25       31.58      2.90 o

  -2   3  20       23.72       22.07      2.51 o

  -1   3  20        4.50        5.02      1.82 o

   0   3  20        0.30       -1.57      1.57 o

   1   3  20      436.57      397.90      8.25 o

   2   3  20      195.05      181.32      5.51 o

   3   3  20       46.30       51.30      3.41 o

   4   3  20       13.72       10.00      2.30 o

   5   3  20        0.15       -0.98      2.07 o

   6   3  20       17.45       17.82      3.08 o

   7   3  20        0.03       -2.07      2.07 o

   8   3  20       21.76       21.35      3.62 o

 -11   4  20       37.36       34.16      8.14 o

 -10   4  20       24.81       36.26      5.30 o

  -9   4  20        1.74        4.07      3.12 o

  -8   4  20       77.37       79.21      4.56 o

  -7   4  20       35.89       38.36      3.33 o

  -6   4  20      100.70      105.92      4.79 o

  -5   4  20        0.14        1.14      2.08 o

  -4   4  20        0.46        0.74      1.94 o

  -3   4  20      181.30      170.46      5.99 o

  -2   4  20        5.56        7.85      2.32 o

  -1   4  20       10.27        8.10      2.74 o

   0   4  20      325.57      288.01      7.34 o

   1   4  20       19.86       23.99      3.22 o

   2   4  20       76.31       68.95      4.53 o

   3   4  20       36.17       38.49      6.52 o

   4   4  20       26.53       32.72      4.63 o

   5   4  20        6.39        2.63      2.34 o

   6   4  20        2.26        4.09      2.37 o

   7   4  20        6.48        8.94      4.53 o

  -8   5  20       78.71       88.29      6.70 o

  -7   5  20        5.22        7.61      2.88 o

  -6   5  20        0.33       -1.19      2.36 o

  -5   5  20        0.45       -0.23      2.36 o

  -4   5  20        3.75        1.40      2.42 o

  -3   5  20        3.19        2.98      2.51 o

  -2   5  20        5.69        9.88      3.12 o

  -1   5  20       16.16        9.34      2.70 o

   0   5  20       42.21       44.34      5.65 o

   1   5  20        0.52       -0.88      2.79 o

   2   5  20       26.87       30.73      3.61 o

   3   5  20        1.70        5.55      4.42 o

   4   5  20       87.64       82.88      5.33 o

   5   5  20       30.10       33.28      7.15 o

  -5   6  20        0.09       -2.39      5.10 o

  -4   6  20        8.03        7.19      4.09 o

  -3   6  20        0.63       -0.88      6.06 o

  -1   6  20        0.83        4.95      6.04 o

   0   6  20        8.84       17.56      7.06 o

 -13   0  21        1.09       -1.37      2.96 o

 -11   0  21        5.76        2.42      2.53 o

  -9   0  21        3.40        7.55      2.21 o

  -7   0  21      189.96      207.11      8.64 o

  -5   0  21      220.24      215.15      8.36 o

  -3   0  21        3.03        5.60      2.06 o

  -1   0  21     1575.77     1507.98     21.80 o

   1   0  21     2328.60     2186.90     35.73 o

   3   0  21      416.56      386.54     11.00 o

   5   0  21       89.06       86.84      6.10 o

   7   0  21       34.42       37.12      8.34 o

   9   0  21       14.22       19.57      4.18 o

 -13   1  21        2.37        5.09      3.97 o

 -12   1  21       29.56       28.31      2.88 o

 -11   1  21       65.38       68.22      3.53 o

 -10   1  21       59.19       63.97      3.30 o

  -9   1  21       21.61       27.68      2.19 o

  -8   1  21       18.60       18.54      2.10 o

  -7   1  21        0.02       -0.26      1.83 o

  -6   1  21       33.46       28.53      2.61 o

  -5   1  21       32.06       35.38      2.43 o

  -4   1  21      297.44      272.58      5.83 o

  -3   1  21       97.74       97.27      3.07 o

  -2   1  21      429.38      417.12      7.74 o

  -1   1  21     3301.06     3125.54     30.35 o

   0   1  21      944.64      910.86     12.61 o

   1   1  21      192.47      191.33      5.21 o

   2   1  21       85.09       90.84     12.94 o

   3   1  21       49.46       51.51      2.86 o

   4   1  21        6.80        9.25      3.21 o

   5   1  21        4.37        1.09      1.91 o

   6   1  21       56.79       59.07      3.55 o

   7   1  21      146.76      140.72      5.39 o

   8   1  21       45.03       53.90      4.16 o

   9   1  21       69.42       83.68      5.21 o

 -12   2  21        2.02        3.90      2.35 o

 -11   2  21        5.57        9.84      4.08 o

 -10   2  21        2.02        2.55      2.44 o

  -9   2  21        0.59        3.26      2.36 o

  -8   2  21      256.52      266.42      7.13 o

  -7   2  21       76.07       72.37      3.36 o

  -6   2  21        2.62        1.90      1.81 o

  -5   2  21        2.82        5.14      2.11 o

  -4   2  21       45.31       42.41      3.29 o

  -3   2  21       61.21       56.64      3.36 o

  -2   2  21      194.70      159.63      4.30 o

  -1   2  21        8.18        5.77      1.84 o

   0   2  21      144.55      133.37      4.46 o

   1   2  21        3.64        1.81      2.38 o

   2   2  21       22.26       17.53      2.24 o

   3   2  21      111.07      115.48      4.09 o

   4   2  21       30.88       27.96      2.80 o

   5   2  21       54.31       51.90      3.55 o

   6   2  21       49.08       52.03      3.67 o

   7   2  21        6.79        4.16      2.19 o

   8   2  21        4.40        3.09      2.40 o

   9   2  21        5.89        5.12      4.47 o

 -12   3  21       40.09       35.13      4.69 o

 -11   3  21        0.28        0.37      3.07 o

 -10   3  21       25.05       28.93      3.88 o

  -9   3  21        2.47        2.78      2.84 o

  -8   3  21      113.66      109.76      5.67 o

  -7   3  21       44.89       39.76      3.41 o

  -6   3  21        1.23        2.23      1.82 o

  -5   3  21        4.85        8.73      2.17 o

  -4   3  21       10.34        9.26      2.24 o

  -3   3  21      195.10      179.82      5.86 o

  -2   3  21      183.81      185.52      5.90 o

  -1   3  21        0.60       -0.58      1.67 o

   0   3  21      119.33      114.29      4.35 o

   1   3  21      122.70      117.76      4.55 o

   2   3  21       53.16       44.53      3.56 o

   3   3  21       19.10       15.18      2.56 o

   4   3  21       63.51       51.09      3.54 o

   5   3  21        4.96        4.52      2.21 o

   6   3  21       53.67       56.69      5.58 o

   7   3  21       50.73       65.88      4.22 o

   8   3  21      128.17      122.21     14.59 o

 -10   4  21        4.04       11.82      3.91 o

  -9   4  21       57.90       56.86      8.86 o

  -8   4  21       11.57       12.81      4.28 o

  -7   4  21       54.89       54.21      3.81 o

  -6   4  21       43.96       51.53      3.57 o

  -5   4  21       16.77       17.01      3.16 o

  -4   4  21       66.15       69.39      4.08 o

  -3   4  21       22.94       19.50      2.78 o

  -2   4  21       39.30       40.07      3.34 o

  -1   4  21        3.61        6.13      2.86 o

   0   4  21       67.10       65.35      3.94 o

   1   4  21        1.25       -0.21      2.73 o

   2   4  21      122.99      114.75      5.62 o

   3   4  21       34.76       31.17      3.48 o

   4   4  21        2.49        2.09      2.36 o

   5   4  21       14.60       15.53      2.75 o

   6   4  21       71.83       74.14      4.61 o

  -8   5  21        2.10        6.98      3.67 o

  -7   5  21        0.05        2.06      2.98 o

  -6   5  21        0.24        0.06      2.49 o

  -5   5  21       25.05       24.61      3.84 o

  -4   5  21        9.47       11.40      3.33 o

  -3   5  21       29.34       30.91      3.45 o

  -2   5  21       15.63       14.79      3.06 o

  -1   5  21       32.03       30.96      3.72 o

   0   5  21       21.25       15.15      3.85 o

   1   5  21        4.17        4.47      4.33 o

   2   5  21        7.55       13.93      3.18 o

   3   5  21       45.49       48.80      4.52 o

   4   5  21       22.53       22.53      4.39 o

  -3   6  21        9.79       10.36      6.69 o

  -1   6  21        0.12        1.25      5.41 o

   0   6  21        8.88        7.03      6.06 o

 -12   0  22        1.48        5.55      2.86 o

 -10   0  22      254.87      243.82      7.73 o

  -8   0  22        7.33       17.12      3.64 o

  -6   0  22       36.97       43.31      6.70 o

  -4   0  22        1.40        1.39      1.99 o

  -2   0  22     1258.56     1191.76     18.55 o

   0   0  22       32.23       31.28      3.68 o

   2   0  22     2827.37     2732.83     43.71 o

   4   0  22       14.38       11.02      2.57 o

   6   0  22       23.03       27.31      4.11 o

   8   0  22       41.27       55.58      5.38 o

 -13   1  22       33.26       35.58      3.99 o

 -12   1  22       73.76       79.40      4.23 o

 -11   1  22      110.20      116.94      5.16 o

 -10   1  22        0.47        1.82      2.20 o

  -9   1  22       59.03       61.48      4.11 o

  -8   1  22      103.31      108.47      4.86 o

  -7   1  22       41.15       31.77      2.90 o

  -6   1  22        0.02        2.69      1.87 o

  -5   1  22       15.13       15.50      2.02 o

  -4   1  22      123.19      130.00      4.10 o

  -3   1  22       15.63       16.24      1.80 o

  -2   1  22     1528.56     1470.11     15.45 o

   1   1  22      137.02      148.25      4.76 o

   2   1  22       17.70       23.51      5.11 o

   3   1  22      225.89      210.97      5.84 o

   4   1  22      177.20      167.21      5.53 o

   5   1  22       50.28       51.60      3.44 o

   6   1  22      172.33      170.00      5.85 o

   7   1  22       56.86       52.95      3.69 o

   8   1  22       13.50       19.17      2.87 o

   9   1  22        0.43       -0.54      6.35 o

 -12   2  22       35.21       41.27      3.73 o

 -11   2  22       13.26       15.35      3.00 o

 -10   2  22       26.75       32.47      3.31 o

  -9   2  22      270.88      267.49      7.42 o

  -8   2  22        0.77        0.29      3.28 o

  -7   2  22        0.90        2.32      2.53 o

  -6   2  22       28.83       34.10      2.65 o

  -5   2  22       12.16        7.79      1.85 o

  -4   2  22      158.69      142.04      4.42 o

  -3   2  22      159.44      144.02      5.00 o

  -2   2  22       78.44       80.57      3.25 o

  -1   2  22       51.85       53.02      3.02 o

   0   2  22        1.11        0.72      1.81 o

   1   2  22       69.37       68.42      3.74 o

   2   2  22       24.33       23.94      2.50 o

   3   2  22       33.79       37.58      2.98 o

   4   2  22       18.47       15.52      2.52 o

   5   2  22        2.58       -0.76      1.98 o

   6   2  22       84.11       81.78      4.48 o

   7   2  22       40.74       41.06      5.39 o

   8   2  22        0.00        1.53      2.27 o

 -11   3  22       71.22       80.58      5.55 o

 -10   3  22        0.10       -0.04      2.97 o

  -9   3  22        0.07       -2.31      2.70 o

  -8   3  22        7.00        6.68      3.57 o

  -7   3  22      127.80      131.33     11.38 o

  -6   3  22      217.05      210.22      6.55 o

  -5   3  22      104.12      108.14      4.70 o

  -4   3  22        0.19       -1.78      1.78 o

  -3   3  22      248.29      226.81      6.69 o

  -2   3  22       31.52       29.82      2.89 o

  -1   3  22       63.36       70.76      3.65 o

   0   3  22       30.50       29.17      2.71 o

   1   3  22        0.01        1.89      2.72 o

   2   3  22       47.62       48.28      3.74 o

   3   3  22       82.16       73.75      4.42 o

   4   3  22       28.49       28.05      3.87 o

   5   3  22      244.54      244.08      8.63 o

   6   3  22       10.45       11.61      4.01 o

   7   3  22       12.83       15.48      2.97 o

 -10   4  22       13.50       29.94      4.92 o

  -9   4  22       41.38       48.68      4.65 o

  -8   4  22       14.91       21.09      3.60 o

  -7   4  22       17.01        9.57      3.11 o

  -6   4  22        0.12        1.65      2.80 o

  -5   4  22       16.48       13.95      3.04 o

  -4   4  22        0.01       -1.12      2.42 o

  -3   4  22       28.78       28.50      3.20 o

  -2   4  22       11.49       14.85      2.67 o

  -1   4  22       73.37       84.54      4.52 o

   0   4  22       25.80       33.10      3.80 o

   1   4  22       66.80       61.95      4.29 o

   2   4  22        0.45       -3.21      3.21 o

   3   4  22        0.42       -1.72      2.23 o

   4   4  22       29.39       27.67      3.99 o

   5   4  22       11.94       18.96      2.97 o

   6   4  22        0.05        7.17      4.58 o

  -8   5  22       10.08       17.60      4.41 o

  -7   5  22        0.28        0.83      6.70 o

  -6   5  22       11.01       12.39      3.96 o

  -5   5  22        3.84        7.87      3.35 o

  -4   5  22       29.15       38.13      4.31 o

  -3   5  22        4.67        7.43      2.84 o

  -2   5  22       23.37       32.73      3.59 o

  -1   5  22        0.03        1.28      2.69 o

   0   5  22       32.19       30.95      7.94 o

   1   5  22        1.72        2.79      3.35 o

   2   5  22       17.39       20.87      3.44 o

   3   5  22        4.00        3.99      3.58 o

 -13   0  23        0.54       10.22      4.04 o

 -11   0  23      113.63      124.98     12.24 o

  -9   0  23       57.71       73.59      6.79 o

  -7   0  23       78.84       86.11      6.02 o

  -5   0  23       95.71      105.69     10.08 o

  -3   0  23      111.21      112.92      4.91 o

  -1   0  23       92.75      114.99      9.66 o

   1   0  23     1368.29     1374.51     25.55 o

   3   0  23        7.83        8.68      3.04 o

   5   0  23        0.13        1.40      2.40 o

   7   0  23       41.92       42.48      4.96 o

 -12   1  23        1.85        2.39      2.57 o

 -11   1  23       21.40       23.23      6.49 o

 -10   1  23       20.88       17.45      3.67 o

  -9   1  23        3.12        5.62      3.27 o

  -8   1  23       72.73       73.56      4.18 o

  -7   1  23      457.51      444.01      9.69 o

  -6   1  23       20.39       26.13      2.72 o

  -5   1  23        0.18        1.97      1.73 o

  -4   1  23        0.01        0.96      1.64 o

  -3   1  23      147.82      128.11      3.63 o

  -2   1  23       60.92       72.54      4.26 o

  -1   1  23       20.74       23.13      3.29 o

   0   1  23      102.73      105.06      3.67 o

   1   1  23      207.77      196.33      5.61 o

   2   1  23      359.77      344.10      7.62 o

   3   1  23      197.21      198.03      5.82 o

   4   1  23      208.43      206.03      6.86 o

   5   1  23      177.59      185.29      7.01 o

   6   1  23        1.82        9.98      2.92 o

   7   1  23        1.60        2.76      2.93 o

   8   1  23        0.35        2.03      2.59 o

 -12   2  23       51.01       55.31      4.84 o

 -11   2  23        0.67        5.33      2.51 o

 -10   2  23       71.97       77.61      7.21 o

  -9   2  23        1.35        3.43      3.12 o

  -8   2  23       21.08       19.84      4.07 o

  -7   2  23       11.50       11.03      4.13 o

  -6   2  23        9.92       12.47      2.27 o

  -5   2  23      278.10      253.02      6.09 o

  -4   2  23       13.13        3.95      1.97 o

  -3   2  23      105.87       81.84      4.00 o

  -2   2  23        7.77        8.26      2.19 o

  -1   2  23      445.78      387.93      8.06 o

   0   2  23      294.27      281.26      6.80 o

   1   2  23       61.28       59.50      3.37 o

   2   2  23       27.67       31.66      2.77 o

   3   2  23       25.08       27.75      3.70 o

   4   2  23       13.09       14.11      2.35 o

   5   2  23       41.89       48.06      3.63 o

   6   2  23       93.06       88.77      4.63 o

   7   2  23        5.24        4.05      2.41 o

   8   2  23      122.46      141.94     12.78 o

 -11   3  23        0.00        2.71      3.54 o

 -10   3  23        0.40        2.22      3.02 o

  -9   3  23       48.49       48.57      6.04 o

  -8   3  23      101.53      120.61      8.03 o

  -7   3  23       44.65       40.65      6.88 o

  -6   3  23       92.67      106.97      5.29 o

  -5   3  23        1.05        1.32      2.19 o

  -4   3  23       78.11       84.07      4.31 o

  -3   3  23       49.88       50.98      4.17 o

  -2   3  23       39.87       34.54      3.09 o

  -1   3  23       24.24       21.97      4.28 o

   0   3  23        1.38        1.56      1.89 o

   1   3  23       35.24       37.42      3.08 o

   2   3  23       79.17       93.10      4.99 o

   3   3  23       47.55       42.98      3.80 o

   4   3  23       49.46       51.39      4.61 o

   5   3  23       43.88       38.20      3.58 o

   6   3  23       27.39       32.98      3.90 o

  -9   4  23        0.05       -1.57      5.69 o

  -8   4  23       74.70       78.02      7.10 o

  -7   4  23        4.34        7.22      3.01 o

  -6   4  23        0.12       -2.55      2.55 o

  -5   4  23       11.09       12.01      3.63 o

  -4   4  23       41.37       43.53      3.52 o

  -3   4  23      195.41      170.64      6.36 o

  -2   4  23       22.57       21.32      2.93 o

  -1   4  23       76.64       73.93      4.92 o

   0   4  23       39.58       47.53      5.73 o

   1   4  23        7.83       11.42      4.14 o

   2   4  23        0.02        0.26      3.46 o

   3   4  23       74.89       69.15      4.70 o

   4   4  23        4.40        5.12      2.68 o

   5   4  23        0.17        1.99      3.69 o

  -7   5  23       21.33       22.25      5.38 o

  -6   5  23       11.71        7.06      3.44 o

  -5   5  23       28.83       34.23      4.38 o

  -4   5  23       12.54        7.38      3.35 o

  -3   5  23        4.08        4.31      2.65 o

  -2   5  23        6.10        7.64      2.83 o

  -1   5  23        7.37        8.29      3.29 o

   0   5  23        4.03        5.38      6.69 o

   1   5  23      168.44      178.49      9.73 o

   3   5  23        0.05       -4.90      4.90 o

 -12   0  24      100.01      104.48     11.64 o

 -10   0  24       18.52       22.27      4.60 o

  -8   0  24      225.69      199.07      9.27 o

  -6   0  24       10.47       19.51      3.68 o

  -4   0  24      160.80      153.73      7.56 o

  -2   0  24      132.16      120.84      5.15 o

   0   0  24        1.87        2.17      4.48 o

   2   0  24      149.00      174.13     10.80 o

   4   0  24      298.94      284.88     19.20 o

   6   0  24      277.66      267.87     10.99 o

 -12   1  24        0.42        4.18      5.55 o

 -11   1  24       17.03       15.99      4.24 o

 -10   1  24      102.15      113.52      6.60 o

  -9   1  24      166.66      161.12      6.18 o

  -8   1  24       28.80       34.52      3.29 o

  -7   1  24        1.04        2.31      2.24 o

  -6   1  24        0.39        3.76      2.13 o

  -5   1  24      160.76      138.08      6.34 o

  -4   1  24        2.52       -0.28      1.60 o

  -3   1  24        2.27        4.85      2.44 o

  -2   1  24      196.66      195.65      4.59 o

  -1   1  24       85.83       80.43      3.09 o

   0   1  24        3.59        7.96      1.98 o

   1   1  24       17.63       31.89      2.86 o

   2   1  24      191.39      194.65     12.35 o

   3   1  24      296.51      300.00      7.39 o

   4   1  24      132.89      138.55      8.51 o

   5   1  24       32.79       32.73      3.19 o

   6   1  24        2.49        1.24      2.42 o

   7   1  24        0.09        4.76      2.48 o

   8   1  24      176.32      167.42     15.69 o

 -12   2  24        2.51        4.38      6.18 o

 -11   2  24       79.20       87.18      6.27 o

 -10   2  24        6.06        3.88      3.34 o

  -9   2  24        2.29        3.69      3.06 o

  -8   2  24       11.97       14.28      3.38 o

  -7   2  24       11.24        9.63      2.97 o

  -6   2  24        0.25        1.86      2.81 o

  -5   2  24       99.67      103.65      6.18 o

  -4   2  24        4.65        7.71      2.08 o

  -3   2  24       43.68       49.11      3.31 o

  -2   2  24      173.50      176.93      5.79 o

  -1   2  24      285.11      267.05      6.79 o

   0   2  24        6.59       11.85      2.25 o

   1   2  24       57.19       53.31      3.31 o

   2   2  24        0.48       -1.10      1.91 o

   3   2  24        0.69        0.73      2.23 o

   4   2  24        0.93       -0.24      2.19 o

   5   2  24      205.06      192.32      7.73 o

   6   2  24       81.54       79.93      4.56 o

   7   2  24      140.10      135.97      7.05 o

 -10   3  24       32.47       37.36      5.90 o

  -9   3  24      125.45      121.18      8.55 o

  -8   3  24        1.79       -0.33      4.00 o

  -7   3  24        7.90        5.48      3.71 o

  -6   3  24       27.65       29.98      3.87 o

  -5   3  24       19.89       14.41      2.58 o

  -4   3  24       24.09       25.00      3.02 o

  -3   3  24       30.83       32.83      3.13 o

  -2   3  24        9.32        4.71      2.25 o

  -1   3  24       75.15       72.05      4.09 o

   0   3  24      111.73      107.09      4.52 o

   1   3  24       38.47       43.49      3.28 o

   2   3  24       19.85       10.94      2.66 o

   3   3  24       10.47       15.84      5.12 o

   4   3  24       10.28       17.50      2.92 o

   5   3  24        0.00        1.45      2.93 o

   6   3  24        2.59        2.56      2.59 o

  -9   4  24       41.73       42.93      8.43 o

  -8   4  24        6.60       10.86      4.37 o

  -7   4  24       18.11       27.03      3.99 o

  -6   4  24       22.54       30.21      4.48 o

  -5   4  24       14.00       19.95      3.60 o

  -4   4  24      137.64      127.83      5.73 o

  -3   4  24       51.17       50.33      3.89 o

  -2   4  24       18.78       17.62      2.91 o

  -1   4  24       10.02       16.22      2.88 o

   0   4  24       14.47       17.90      4.43 o

   1   4  24        5.06        3.81      2.70 o

   2   4  24        2.59        4.76      2.58 o

   3   4  24       10.32       11.39      2.93 o

   4   4  24       10.06       12.27      3.68 o

  -6   5  24        8.53        0.97      4.01 o

  -5   5  24        4.51        3.70      3.39 o

  -4   5  24        0.19        2.09      3.13 o

  -3   5  24        0.43        0.14      2.62 o

  -2   5  24       22.92       21.81      3.42 o

  -1   5  24        5.73       10.50      3.67 o

   0   5  24      156.36      179.87     11.69 o

 -11   0  25       16.18       25.54      7.52 o

  -9   0  25        6.48        6.81      3.71 o

  -7   0  25      293.33      271.96     15.84 o

  -5   0  25        4.35        4.48      3.19 o

  -3   0  25      343.49      318.45      9.23 o

  -1   0  25      126.49      116.46      5.30 o

   1   0  25       22.24       59.13      5.04 o

   3   0  25      257.36      239.48      9.48 o

   5   0  25      578.89      502.38     12.52 o

   7   0  25        0.96       -2.34      2.34 o

 -11   1  25       22.80       30.52      4.42 o

 -10   1  25       62.69       60.63      7.54 o

  -9   1  25       26.58       27.79      4.85 o

  -8   1  25        0.88        3.51      2.59 o

  -7   1  25        0.02       -0.41      1.89 o

  -6   1  25        0.06        2.94      2.12 o

  -5   1  25      311.49      289.52      7.64 o

  -4   1  25       68.15       73.96      3.46 o

  -3   1  25       67.60       70.43      5.77 o

  -2   1  25      115.85      117.92      4.75 o

  -1   1  25        2.33       11.21      1.86 o

   0   1  25       50.90       45.97      2.85 o

   1   1  25      370.21      338.44      7.79 o

   2   1  25        0.54       10.53      2.68 o

   3   1  25        2.13        7.51      8.23 o

   4   1  25        0.01        3.16      3.04 o

   5   1  25        2.62        5.98      2.47 o

   6   1  25      106.62      108.06      5.06 o

   7   1  25       93.13       86.87      7.07 o

 -11   2  25        2.16       -0.90      5.58 o

 -10   2  25        0.01        3.47      3.65 o

  -9   2  25        0.04        0.86      3.04 o

  -8   2  25       59.91       65.41      5.05 o

  -7   2  25       54.48       53.01      3.83 o

  -6   2  25       96.44       97.11      5.44 o

  -5   2  25        9.80        6.68      2.24 o

  -4   2  25       30.88       33.21      2.98 o

  -3   2  25        0.04        2.33      3.03 o

  -2   2  25        2.08        1.01      3.55 o

  -1   2  25        9.90       17.53      2.26 o

   0   2  25       62.01       65.55      3.69 o

   1   2  25        0.10       -1.70      1.79 o

   2   2  25       60.17       54.06      3.47 o

   3   2  25       23.73       21.02      3.73 o

   4   2  25       35.71       46.50      4.91 o

   5   2  25        1.56        6.40      2.70 o

   6   2  25       87.36       90.75      6.78 o

   7   2  25       28.68       34.87      8.20 o

  -9   3  25        1.65        5.74      3.85 o

  -8   3  25       11.57       16.13     10.85 o

  -7   3  25      120.64      114.01      8.17 o

  -6   3  25       14.15       15.89      2.79 o

  -5   3  25       31.53       32.10      3.14 o

  -4   3  25       65.44       67.78      4.15 o

  -3   3  25       24.40       23.18      3.16 o

  -2   3  25       63.21       72.03      4.31 o

  -1   3  25       91.19       99.59      4.85 o

   0   3  25       41.43       37.46      3.10 o

   1   3  25        0.50        0.63      3.54 o

   2   3  25        5.95        4.42      2.63 o

   3   3  25        1.48        1.30      3.46 o

   4   3  25        0.85        3.43      2.27 o

   5   3  25       36.88       37.63      6.28 o

  -8   4  25        6.81       11.67      6.15 o

  -7   4  25       16.25       22.44      4.00 o

  -6   4  25      116.81      144.48      7.29 o

  -5   4  25       51.57       54.68      4.12 o

  -4   4  25       17.62       21.41      3.78 o

  -3   4  25        5.62        5.63      2.68 o

  -2   4  25        6.76       10.01      2.86 o

  -1   4  25        3.15        0.48      2.89 o

   0   4  25        2.24       -2.79      3.15 o

   1   4  25       29.16       27.68      4.53 o

   2   4  25       32.96       40.70      3.99 o

   3   4  25        7.88        4.30      3.72 o

   4   4  25       29.83       14.35      5.52 o

  -5   5  25       28.91       20.64      7.17 o

  -4   5  25        1.34        1.74      4.11 o

  -3   5  25       11.30        9.56      4.16 o

  -2   5  25       17.87       17.33      3.96 o

  -1   5  25      190.42      221.68     11.15 o

   0   5  25       11.11        9.71      6.46 o

 -10   0  26      173.24      194.07     10.43 o

  -8   0  26      121.47      117.65      7.70 o

  -6   0  26        2.13        1.04      3.15 o

  -4   0  26       95.08       84.89      8.57 o

  -2   0  26     1325.91     1269.67     21.57 o

   0   0  26      257.11      235.50      7.57 o

   2   0  26       18.90       21.61      3.87 o

   4   0  26      748.42      701.41     18.04 o

   6   0  26        0.90        6.23      3.59 o

 -11   1  26       28.87       37.67      4.63 o

 -10   1  26        0.11        3.01      3.29 o

  -9   1  26        0.01       -0.24      2.62 o

  -8   1  26       34.91       40.14      3.58 o

  -7   1  26        3.72        5.51      2.93 o

  -6   1  26      102.87      101.06      5.51 o

  -5   1  26        2.85        2.41      3.92 o

  -4   1  26      127.51      126.92      4.48 o

  -3   1  26        4.34        0.24      2.04 o

  -2   1  26        6.91        8.84      2.42 o

  -1   1  26       65.01       70.09      3.10 o

   0   1  26       19.71       25.80      3.19 o

   1   1  26       64.18       84.64      5.26 o

   2   1  26       24.43       30.21      3.37 o

   3   1  26       35.94       36.97      3.21 o

   4   1  26        9.41       10.17      2.68 o

   5   1  26      153.21      148.53      6.41 o

   6   1  26      140.89      132.43      7.70 o

   7   1  26       11.89       13.95      7.80 o

 -11   2  26        5.50       13.78      5.09 o

 -10   2  26        0.77        3.43      3.44 o

  -9   2  26      150.75      158.10      9.85 o

  -8   2  26        2.88        3.57      2.92 o

  -7   2  26       55.69       57.93      6.69 o

  -6   2  26        5.49        3.21      2.74 o

  -5   2  26       24.68       23.03      2.89 o

  -4   2  26       11.35       16.52      2.56 o

  -3   2  26       16.71       14.79      3.00 o

  -2   2  26       53.74       50.26      3.54 o

  -1   2  26       74.45       72.20      3.48 o

   0   2  26       14.88       11.99      2.38 o

   1   2  26       27.09       28.57      2.90 o

   2   2  26       11.77       19.12      2.77 o

   3   2  26       63.74       60.35      4.39 o

   4   2  26        1.74       -2.21      2.33 o

   5   2  26        1.12        2.33      2.38 o

   6   2  26       14.87       15.29      4.99 o

  -9   3  26        1.24       -3.72      3.72 o

  -8   3  26       27.94       34.11      5.57 o

  -7   3  26       11.60       13.30      4.50 o

  -6   3  26        2.12        4.05      2.46 o

  -5   3  26       85.35       85.93      4.62 o

  -4   3  26        7.78        6.58      2.46 o

  -3   3  26      267.57      258.76      9.41 o

  -2   3  26       13.96       13.36      2.69 o

  -1   3  26        1.62        3.55      2.33 o

   0   3  26        5.33        3.58      2.74 o

   1   3  26        3.87        5.51      2.18 o

   2   3  26        0.58       -2.51      2.51 o

   3   3  26        4.68        3.44      2.45 o

   4   3  26        1.37        1.47      2.40 o

  -7   4  26       17.26       20.01      5.00 o

  -6   4  26       12.61       10.90      3.88 o

  -5   4  26       37.48       38.02      3.81 o

  -4   4  26        4.66        6.69      2.76 o

  -3   4  26       16.05       20.02      3.03 o

  -2   4  26       21.07       22.76      3.24 o

  -1   4  26       30.34       34.27      3.71 o

   0   4  26       14.27       14.51      4.84 o

   1   4  26       70.85       79.17      6.79 o

   2   4  26      100.02      118.64      6.22 o

   3   4  26        3.59        8.43      5.30 o

  -3   5  26       18.10       22.96      5.37 o

  -2   5  26        3.69        9.51      6.29 o

  -9   0  27       47.36       47.50      5.67 o

  -7   0  27       11.88       16.03      4.18 o

  -5   0  27       25.42       24.64      4.43 o

  -3   0  27      640.52      618.22     13.20 o

  -1   0  27       42.84       44.11      3.85 o

   1   0  27        1.36       -2.63      2.72 o

   3   0  27       73.38       81.07      6.10 o

   5   0  27        0.86        5.84      3.66 o

 -11   1  27        2.37        9.45      7.80 o

 -10   1  27       10.25       11.91      3.53 o

  -9   1  27       13.63       27.00      3.53 o

  -8   1  27        3.30        6.72      2.66 o

  -7   1  27      170.83      149.73      6.00 o

  -6   1  27       53.50       58.59      3.96 o

  -5   1  27       25.91       24.08      2.97 o

  -4   1  27       28.03       29.69      2.75 o

  -3   1  27       17.82       20.47      2.47 o

  -2   1  27        2.86        4.87      1.83 o

  -1   1  27       28.36       30.69      2.29 o

   0   1  27      220.24      216.13      6.35 o

   1   1  27        7.68       12.11      5.69 o

   2   1  27        7.46       10.65      2.46 o

   3   1  27       69.16       74.08      4.13 o

   4   1  27       79.65       89.16      5.24 o

   5   1  27        7.53       10.73      2.83 o

   6   1  27       42.25       52.50      6.77 o

 -10   2  27       70.24       87.13      8.03 o

  -9   2  27        0.22        2.30      4.08 o

  -8   2  27        2.86        9.57      3.17 o

  -7   2  27        3.54        2.56      2.91 o

  -6   2  27        5.48        5.74      2.95 o

  -5   2  27        3.20        7.60      2.42 o

  -4   2  27       86.37       89.39      6.07 o

  -3   2  27      232.15      212.97      6.76 o

  -2   2  27       60.01       69.78      4.10 o

  -1   2  27        8.34       15.23      2.71 o

   0   2  27        5.59        9.71      2.49 o

   1   2  27       12.29       11.69      2.36 o

   2   2  27        0.21        0.33      2.08 o

   3   2  27        0.00        2.01      2.56 o

   4   2  27       68.22       64.34      4.58 o

   5   2  27       16.86       12.03      3.89 o

  -8   3  27        6.08       14.08      4.85 o

  -7   3  27       14.12       15.34      4.20 o

  -6   3  27       42.74       49.16      4.08 o

  -5   3  27        3.01        2.80      2.39 o

  -4   3  27      127.69      124.10      5.61 o

  -3   3  27       19.64       29.07      3.27 o

  -2   3  27        0.23       -1.18      2.42 o

  -1   3  27        0.07       -1.13      2.23 o

   0   3  27       26.27       30.26      3.83 o

   1   3  27        2.96        8.90      2.75 o

   2   3  27        1.66        1.18      2.48 o

   3   3  27        0.50        0.49      2.51 o

   4   3  27       68.61       72.94      7.97 o

  -6   4  27       41.04       56.55      6.44 o

  -5   4  27       28.34       27.47      3.63 o

  -4   4  27       24.35       28.52      3.49 o

  -3   4  27       55.10       55.17      4.21 o

  -2   4  27       32.12       45.21      4.08 o

  -1   4  27      115.65      125.06      9.96 o

   0   4  27       59.89       53.33      5.98 o

   2   4  27        0.93        4.44      5.30 o

 -10   0  28        0.51        1.44      7.07 o

  -8   0  28       33.51       33.58      5.01 o

  -6   0  28      103.38      123.46      9.57 o

  -4   0  28      686.76      649.43     17.88 o

  -2   0  28       28.18       36.28      4.09 o

   0   0  28       10.41       19.45      3.34 o

   2   0  28      276.14      277.32     10.73 o

   4   0  28       17.59       17.29      4.24 o

 -10   1  28       39.55       53.29      5.30 o

  -9   1  28       45.30       37.43      3.87 o

  -8   1  28       37.26       43.35      4.57 o

  -7   1  28       12.12       13.21      2.87 o

  -6   1  28        0.35        5.52      2.63 o

  -5   1  28       66.16       58.11      4.62 o

  -4   1  28        0.66        1.71      2.26 o

  -3   1  28        0.90        2.72      2.02 o

  -2   1  28      162.40      151.71      5.08 o

  -1   1  28        0.13        5.62      1.90 o

   0   1  28      196.87      214.74      5.91 o

   1   1  28        4.67        5.01      2.35 o

   2   1  28        1.90        1.77      3.25 o

   3   1  28        3.20        6.62      3.35 o

   4   1  28        8.49        7.11      3.94 o

   5   1  28       23.06       28.01      4.63 o

  -9   2  28        9.76        8.81      5.24 o

  -8   2  28        5.91       11.81      3.55 o

  -7   2  28        5.48        3.73      7.79 o

  -6   2  28       14.08       15.97      3.38 o

  -5   2  28      127.38      123.25      6.35 o

  -4   2  28        6.59        3.40      2.31 o

  -3   2  28       15.28       25.82      2.98 o

  -2   2  28       79.05       74.42      4.30 o

  -1   2  28        2.57        5.95      2.71 o

   0   2  28        7.05        5.76      2.22 o

   1   2  28        2.99        2.52      2.28 o

   2   2  28        2.02        4.70      2.95 o

   3   2  28       66.13       68.32      4.77 o

   4   2  28        0.04        5.49      2.88 o

  -7   3  28       19.86       22.15      4.86 o

  -6   3  28        6.87        7.21      3.19 o

  -5   3  28        1.52        4.76      2.58 o

  -4   3  28       90.74       98.14      5.17 o

  -3   3  28       12.23       14.31      2.85 o

  -2   3  28        9.44       16.28      3.03 o

  -1   3  28      107.23      103.14      5.18 o

   0   3  28        9.59        6.88      2.93 o

   1   3  28        4.17        7.06      2.84 o

   2   3  28       35.61       35.06      3.84 o

   3   3  28       43.82       47.46      7.00 o

  -6   4  28       16.51       28.24      7.69 o

  -5   4  28        2.47       -1.92      3.96 o

  -4   4  28       40.27       55.59      4.48 o

  -3   4  28       58.97       74.50      4.92 o

  -2   4  28       28.17       33.22      3.67 o

  -1   4  28        0.01        5.34      2.98 o

  -9   0  29       11.19       17.62      6.18 o

  -7   0  29      267.35      273.68     11.86 o

  -5   0  29       42.43       42.53      7.27 o

  -3   0  29       43.81       47.13      6.73 o

  -1   0  29      104.40      115.39      5.70 o

   1   0  29       71.61       65.38      5.63 o

   3   0  29       96.03      115.51      9.58 o

 -10   1  29        8.71       18.68      5.41 o

  -9   1  29       53.62       65.08      4.65 o

  -8   1  29       51.85       59.87      4.44 o

  -7   1  29       26.37       34.18      4.00 o

  -6   1  29        2.10       10.29      2.87 o

  -5   1  29        0.56        2.30      2.48 o

  -4   1  29        1.05       -0.61      2.48 o

  -3   1  29      402.76      367.62      8.15 o

  -2   1  29       81.13       94.09      4.69 o

  -1   1  29       13.75       14.83      2.99 o

   0   1  29       12.32       34.73      2.92 o

   1   1  29       52.92       58.13      3.83 o

   2   1  29        5.64        6.64      4.30 o

   3   1  29        0.08        2.22      2.45 o

   4   1  29       20.05       25.71      3.65 o

   5   1  29       23.40       11.62      7.69 o

  -8   2  29       28.16       35.39      4.38 o

  -7   2  29        6.52        1.94      2.82 o

  -6   2  29       74.46       69.46      8.69 o

  -5   2  29       33.29       37.20      4.14 o

  -4   2  29        6.11       10.97      2.69 o

  -3   2  29        1.68        5.95      2.55 o

  -2   2  29       17.91       17.05      2.88 o

  -1   2  29        3.53       10.27      2.57 o

   0   2  29       64.08       69.90      3.80 o

   1   2  29       29.61       26.50      3.08 o

   2   2  29       11.45       12.04      2.60 o

   3   2  29        8.98        9.16      3.51 o

  -6   3  29        1.03       -2.79      2.79 o

  -5   3  29       58.26       57.43      5.19 o

  -4   3  29       20.40       21.55      4.43 o

  -3   3  29        2.89        2.83      2.87 o

  -2   3  29       47.80       52.82      4.07 o

  -1   3  29        3.34        1.70      4.52 o

   0   3  29       31.25       35.39      3.61 o

   1   3  29       19.42       19.64      6.62 o

   2   3  29        0.34       -2.39      4.67 o

  -4   4  29       17.08       31.63      7.12 o

  -3   4  29        4.01        6.42      8.04 o

  -2   4  29        3.51       -1.91      5.52 o

  -1   4  29       68.58       77.32     10.53 o

  -8   0  30       55.17       64.09     10.72 o

  -6   0  30       18.51       31.30      6.97 o

  -4   0  30       85.02       91.09     10.19 o

  -2   0  30       60.50       59.51      4.64 o

   0   0  30      203.19      196.71      7.71 o

   2   0  30       35.98       41.55      5.17 o

   4   0  30        0.17       12.27      7.52 o

  -9   1  30        0.97       -0.57      6.74 o

  -8   1  30        7.47        9.25      4.38 o

  -7   1  30        5.30        7.32      3.21 o

  -6   1  30       44.51       57.01      6.09 o

  -5   1  30       82.90       84.06      4.97 o

  -4   1  30      257.31      249.61      7.82 o

  -3   1  30        3.32       15.20      5.55 o

  -2   1  30        7.31       13.99      2.71 o

  -1   1  30       27.88       31.86      3.66 o

   0   1  30        0.31        5.04      2.25 o

   1   1  30        1.36        7.79      2.55 o

   2   1  30       46.70       60.57      5.14 o

   3   1  30       60.46       62.81      4.17 o

   4   1  30       35.57       40.37      8.14 o

  -8   2  30       16.07       35.19      7.77 o

  -7   2  30       62.76       60.94      7.59 o

  -6   2  30        0.01        1.35      3.69 o

  -5   2  30        0.64        6.79      2.86 o

  -4   2  30        9.79        8.87      2.71 o

  -3   2  30       72.83       65.57      4.34 o

  -2   2  30        8.78       14.44      2.79 o

  -1   2  30        3.21        3.27      2.43 o

   0   2  30       75.25       86.45      4.79 o

   1   2  30        0.19        0.24      2.36 o

   2   2  30        2.39        4.50      2.92 o

   3   2  30       16.52       18.79      5.64 o

  -6   3  30       37.15       32.62      6.97 o

  -5   3  30       99.38       94.54      6.13 o

  -4   3  30       15.25       19.29      3.27 o

  -3   3  30       14.97       22.36      3.24 o

  -2   3  30        9.86        7.43      2.82 o

  -1   3  30       22.35       21.42      3.97 o

   0   3  30        9.26       16.38      4.59 o

  -9   0  31       28.35       26.73      7.66 o

  -7   0  31        0.01       -3.78      3.78 o

  -5   0  31       16.87       16.37      4.83 o

  -3   0  31       83.49       87.72      7.06 o

  -1   0  31       52.11       61.18      4.80 o

   1   0  31        4.06       11.33      4.85 o

   3   0  31        0.08        8.14      6.21 o

  -8   1  31        1.48        2.11      3.30 o

  -7   1  31       51.41       76.44      5.89 o

  -6   1  31       88.76       93.89      5.25 o

  -5   1  31      129.00      146.38      6.25 o

  -4   1  31        0.64        8.97      3.36 o

  -3   1  31       21.80       19.38      3.12 o

  -2   1  31       13.78       14.18      2.71 o

  -1   1  31       23.00       23.98      3.13 o

   0   1  31      103.73      102.71      4.52 o

   1   1  31       25.44       25.33      3.19 o

   2   1  31        8.27       13.23      3.52 o

  -8   2  31       29.38       23.03      7.40 o

  -7   2  31       18.83       30.23      7.03 o

  -6   2  31       13.59       23.46      3.84 o

  -5   2  31       15.37       17.72      3.44 o

  -4   2  31       58.55       58.06      4.21 o

  -3   2  31       10.27       12.41      3.04 o

  -2   2  31       62.79       65.55      4.28 o

  -1   2  31       22.57       18.83      2.99 o

   0   2  31       25.30       30.44      3.40 o

   1   2  31       39.45       39.26      4.13 o

   2   2  31       22.52       24.34      6.01 o

  -5   3  31        0.11       -1.71      5.24 o

  -4   3  31       11.57       15.83      4.71 o

  -3   3  31        0.07        0.27      3.86 o

  -2   3  31        0.50       -0.47      3.94 o

  -1   3  31        6.64        3.50      5.18 o

   0   3  31       15.32       10.76      6.29 o

  -6   0  32        2.16        7.27      4.41 o

  -4   0  32      334.53      352.37     13.81 o

  -2   0  32        0.00        3.26      3.94 o

   0   0  32        1.66       18.80      3.64 o

   2   0  32      121.87      124.86     12.41 o

  -8   1  32       18.81       22.22      5.41 o

  -7   1  32        9.70        8.45      4.58 o

  -6   1  32       55.64       65.05      5.99 o

  -5   1  32       13.31       26.56      7.15 o

  -4   1  32       84.48       75.02      5.48 o

  -3   1  32       39.32       54.48      4.75 o

  -2   1  32       70.23       70.49      4.44 o

  -1   1  32        0.78        5.12      2.88 o

   0   1  32       55.78       76.95      4.21 o

   1   1  32        7.67       13.47      3.05 o

   2   1  32       40.07       51.06     13.12 o

  -6   2  32        8.97        6.18      5.67 o

  -5   2  32      117.18      112.79     11.33 o

  -4   2  32        0.05        0.04      2.87 o

  -3   2  32        1.10        0.55      2.86 o

  -2   2  32       23.49       31.79      5.37 o

  -1   2  32       11.49        8.93      4.17 o

   0   2  32        1.91        6.62      3.60 o

   1   2  32        3.49        7.25      4.15 o

  -5   0  33      103.52      119.78      8.42 o

  -3   0  33        5.39       18.17      5.39 o

  -1   0  33       42.60       44.24      4.55 o

   1   0  33      100.81      104.22     10.39 o

  -5   1  33      110.53      120.88     11.84 o

  -4   1  33        3.85        5.58      6.99 o

  -3   1  33       33.04       35.04      7.54 o

  -2   1  33       48.76       61.93      5.18 o

  -1   1  33       38.28       41.55      4.52 o

   0   1  33       23.54       38.16      4.31 o

  -3   2  33        0.28        4.47      6.01 o

  -2   2  33        3.87        4.44      5.58 o

  -4   0  34        6.08        5.55      5.69 o

  -2   0  34       83.40       79.85     10.02 o

  -2   1  34        5.66       15.17      6.78 o

 
